# Supplementary material for: Relationships of the competitor, stress tolerator, ruderal functional strategies of grass species with lifespan, photosynthetic type, naturalization and climate
Source: AoB Plants. 2023 Apr 29;15(3):plad021. doi: 10.1093/aobpla/plad021 (PMC10184452; doi:10.1093/aobpla/plad021)
Supplement: plad021_suppl_Supplementary_Table_S1 [file plad021_suppl_supplementary_table_s1.xlsx]

## Sheet: Supplementary Table  S1
Supplementary Table S1. Trait data and CSR scores for 465 grass species. Data were obtained from TRY or the grass data base (see Supplementary References for data sources).
Abbreviations: A = annual, p = perennial; CulmMin = minimum culm length; CulmMax = maximum culm length; LengthMin = minimum leaf length; LengthMax = maximum leaf length; WidthMin = minimum leaf width; Width Max = maximum leaf width; Photo = photosynthesis type; SLA = specific leaf area; LDMC = leaf dry matter content; Area = leaf area; Height = plant height; Narea = nitrogen content on leaf area …
Species	Genus	Tribe	Subfamily	Lifespan	CulmMin	CulmMax	LengthMin	LengthMax	WidthMin	WidthMax	SeedMass	StemDensity	StemClumping	RhizomeSize	RhizomeShape	CulmHabit	CulmStature	Photo	LA (mm2)	LDMC (%)	SLA (mm2 mg-1)	Height	Narea	Nmass	Parea	Pmass	Aarea	Thick	RootDepth	SRL	Gs	LL	C	S	R	Strategy class	Introduced	Bamboo	Cultivated
Zea mays	Zea	Andropogoneae	Panicoideae	A	200	300	25	100	20	100	218.614	NA	NA	NA	NA	Upright	NA	C4	35330	17.6902	25.7924	0.62805	1.36681	3.09469	0.0318726	0.082207	24.2992	NA	0.841062	56.7021	NA	17.3586	78.888	2.62105	18.4909	C/CR	I	0	1
Hordeum distichon	Hordeum	Triticeae	Pooideae	A	60	120	10	45	6	12	45.9409	Caespitose	NA	NA	NA	Upright	NA	C3	2296.76	16.6255	30.1384	0.833998	NA	NA	NA	NA	NA	NA	NA	NA	NA	NA	46.2412	0.29508	53.4637	CR	I	0	1
Hordeum vulgare	Hordeum	Triticeae	Pooideae	A	40	80	10	45	6	15	42.2938	Caespitose	NA	NA	NA	Upright	NA	C3	3475.72	19.2846	31.2755	0.618743	1.13591	3.55262	NA	NA	32.6725	NA	0.57463	98.1905	NA	NA	45.2276	11.825	42.9474	CR/CSR	I	0	1
Triticum aestivum	Triticum	Triticeae	Pooideae	A	60	100	10	60	10	15	37.7361	Caespitose	NA	NA	NA	NA	NA	C3	2828.94	21.8569	20.1277	0.88605	1.37575	3.35973	0.0168921	0.034	14.4164	NA	1.26504	114.373	NA	35.1	45.4854	24.2583	30.2563	C/CSR	I	0	1
Avena sativa	Avena	Aveneae	Pooideae	A	40	180	14	40	5	15	31.2026	NA	NA	NA	NA	Upright	NA	C3	4461.94	17.3967	29.4215	0.896912	2.01585	2.84613	0.0425654	0.125234	20.3221	NA	0.604781	102.308	NA	NA	53.7811	3.9304	42.2885	CR	I	0	1
Secale cereale	Secale	Triticeae	Pooideae	A	60	150	10	20	6	10	28.0932	Caespitose	NA	NA	NA	NA	NA	C3	1884.96	17.381	29.0287	0.780337	1.79246	4.05578	0.0826768	0.24	NA	NA	0.552087	132.353	NA	NA	42.2854	4.87762	52.837	CR	I	0	1
Sorghum bicolor	Sorghum	Andropogoneae	Panicoideae	A	100	600	30	100	5	10	13.6615	NA	NA	NA	NA	Upright	NA	C4	14487.4	20.9587	24.4026	0.89534	1.3605	2.44699	0.0724813	0.176874	36.1037	NA	0.424777	103.485	NA	NA	64.9351	12.284	22.7809	C/CR	I	0	1
Lolium multiflorum	Lolium	Poeae	Pooideae	A	30	90	6	25	4	10	2.73308	Caespitose	NA	NA	NA	Upright	NA	C3	1038.36	19.9615	27.1678	0.580984	0.983611	3.02419	0.0859195	0.227542	2.678	NA	1.5	139.071	NA	NA	30.3677	19.2999	50.3323	R/CSR	I	0	1
Setaria italica	Setaria	Paniceae	Panicoideae	A	50	100	15	45	6	20	2.2398	NA	NA	NA	NA	Upright	NA	C4	4862.41	20.0018	26.3351	0.845833	1.43447	2.3863	0.0504987	0.132989	NA	NA	0.2032	159.5	NA	NA	51.3699	13.8836	34.7465	CR/CSR	I	0	1
Eleusine coracana	Eleusine	Eragrostideae	Chloridoideae	A	60	200	30	60	6	12	2.16376	Caespitose	NA	NA	NA	NA	NA	C4	56548.7	19.2639	20.2221	NA	0.710881	1.43755	NA	NA	23.86	0.15	NA	85.3927	NA	NA	83.4177	5.02024	11.562	C	I	0	1
Lolium perenne	Lolium	Poeae	Pooideae	P	30	90	3	20	2	6	1.81315	Caespitose	NA	NA	NA	Upright	NA	C3	258.754	23.4764	18.0773	0.245732	1.1173	2.43518	0.0907538	0.292116	8.32652	0.191829	0.460858	153.026	NA	13.9863	15.6879	45.6625	38.6496	SR/CSR	I	0	1
Alopecurus alpinus	Alopecurus	Aveneae	Pooideae	P	7	40	1	7	1	4.2	NA	Caespitose	NA	NA	NA	Upright	NA	C3	176.97	48.3992	9.71273	0.133926	0.789189	0.766518	0.175028	0.17	NA	NA	NA	NA	NA	NA	7.54842	92.4516	0	S	N	0	0
Andropogon lateralis	Andropogon	Andropogoneae	Panicoideae	P	70	150	7	34	2	4	NA	Caespitose	NA	NA	NA	NA	NA	C4	1068.14	34.322	20.5588	NA	0.557949	1.14708	NA	NA	NA	NA	NA	NA	NA	NA	21.5682	52.7411	25.6907	S/CSR	N	0	0
Aristida achalensis	Aristida	Aristideae	Aristidoideae	A	55	70	20	25	1.5	2.5	NA	NA	NA	NA	NA	NA	NA	NA	1419.43	49	9.85	NA	NA	NA	NA	NA	NA	0.23	NA	NA	NA	NA	23.9814	75.7004	0.318234	S/CS	N	0	0
Aristida diffusa	Aristida	Aristideae	Aristidoideae	P	40	75	10	30	2.5	3	NA	Caespitose	NA	NA	NA	Upright	NA	C4	706.858	35.8762	11.1062	NA	1.07963	1.19906	NA	NA	NA	NA	NA	56.73	NA	NA	21.743	72.4272	5.82984	S/CS	N	0	0
Aristida junciformis	Aristida	Aristideae	Aristidoideae	P	20	60	10	30	1	1.5	NA	Caespitose	NA	NA	NA	NA	NA	C4	353.429	54.4773	9.3507	NA	0.826434	0.772774	NA	NA	NA	NA	NA	NA	NA	NA	10.742	89.258	0	S	N	0	0
Bouteloua repens	Bouteloua	Cynodonteae	Chloridoideae	P	20	50	5	10	1	5	NA	NA	NA	NA	NA	Upright	NA	C4	41.9971	34.4243	20.3708	0.130963	1.00168	2.04051	NA	NA	7.88085	0.106977	1.52805	140.997	NA	NA	1.46545	66.6147	31.9198	S/SR	I	0	0
Briza marcowiczii	Briza	Poeae	Pooideae	P	6	14	2	7	1	3	NA	Caespitose	NA	Short	NA	Upright	NA	C3	227.973	26.1067	24.6275	NA	0.864412	2.12883	0.0604286	0.148821	NA	NA	NA	NA	NA	NA	10.8612	45.2431	43.8956	SR/CSR	N	0	0
Bromus grossus	Bromus	Bromeae	Pooideae	A	60	130	NA	NA	3	8	NA	NA	NA	NA	NA	Upright	NA	C3	397.256	29.0946	32.3079	0.32407	NA	NA	NA	NA	NA	NA	NA	NA	NA	NA	12.4771	43.5695	43.9534	SR/CSR	I	0	0
Calamagrostis angustifolia	Calamagrostis	Aveneae	Pooideae	P	50	120	NA	NA	1	2	NA	Caespitose	Dense	NA	NA	Upright	NA	C3	1292.85	30.4979	27.6542	NA	0.67049	1.85419	0.0446937	0.123597	9.61741	NA	NA	NA	NA	NA	23.203	42.3973	34.3997	SR/CSR	N	0	0
Calamagrostis crassiuscula	Calamagrostis	Aveneae	Pooideae	P	15	30	3	10	4	6	NA	NA	NA	NA	NA	Upright	NA	C3	214.702	40.5753	16.1997	0.0685556	NA	NA	NA	NA	NA	NA	NA	NA	NA	NA	8.32645	72.2761	19.3974	S/SR	N	0	0
Cleistogenes serotina	Cleistogenes	Eragrostideae	Chloridoideae	P	30	60	4	8	3	5	NA	Solitary	NA	NA	NA	Upright	NA	C4	120.94	37.4849	28.4713	0.509164	NA	NA	NA	NA	NA	NA	NA	NA	NA	NA	4.64764	58.8846	36.4678	SR	N	0	0
Cleistogenes songorica	Cleistogenes	Eragrostideae	Chloridoideae	P	20	30	2	8	1.5	2.5	NA	NA	NA	NA	NA	Upright	NA	C4	56.9305	54.4524	11.7257	0.1	1.59503	2.3792	0.099863	0.171928	26.572	0.173205	NA	23.54	NA	6	2.04036	91.4193	6.54035	S	N	0	0
Cleistogenes squarrosa	Cleistogenes	Eragrostideae	Chloridoideae	P	15	25	1	5	0.5	1.5	NA	Mat	NA	NA	NA	Upright	NA	C4	158.752	29.2076	11.8379	0.12512	0.891663	2.19179	0.0774513	0.157692	7.21887	0.185742	NA	33.6372	0.186434	6	11.0683	76.3845	12.5473	S/SR	N	0	0
Colpodium ponticum	Colpodium	Poeae	Pooideae	P	20	40	5	12	1	2.5	NA	Caespitose	NA	Short	NA	NA	NA	C3	249.996	23.2445	24.265	0.0383	1.76648	4.28636	0.143127	0.347298	NA	0.1745	NA	78.81	NA	NA	13.1309	38.0767	48.7925	SR/CSR	N	0	0
Colpodium variegatum	Colpodium	Poeae	Pooideae	P	11	33	3	5	0.5	3	NA	Caespitose	NA	NA	NA	Upright	NA	C3	284.051	29.2298	17.0331	0.0343	1.73097	2.94839	0.142474	0.242677	NA	0.194839	NA	54.705	NA	NA	13.3023	58.9785	27.7192	S/CSR	N	0	0
Cortaderia rudiuscula	Cortaderia	Arundineae	Arundinoideae	P	50	250	100	185	5	10	NA	Caespitose	NA	NA	NA	NA	NA	C3	14429.1	43.1572	4.68	NA	NA	NA	NA	NA	NA	0.56	NA	NA	NA	NA	56.1062	43.8938	0	CS	N	0	0
Cutandia maritima	Cutandia	Poeae	Pooideae	A	10	35	2	8	0.5	2	NA	NA	NA	NA	NA	Upright	NA	C3	39.3	36.6	10.2	0.08	NA	NA	NA	NA	NA	NA	NA	NA	NA	NA	1.66503	95.7501	2.5849	S	N	0	0
Cymbopogon pospischilii	Cymbopogon	Andropogoneae	Panicoideae	P	40	100	15	30	1	4	NA	Caespitose	NA	NA	NA	NA	NA	C4	942.478	33.5226	17.244	0.186653	0.65398	1.12772	NA	NA	18.61	0.11	NA	NA	NA	NA	22.0763	56.2254	21.6982	S/CSR	N	0	0
Danthonia montevidensis	Danthonia	Arundineae	Arundinoideae	P	30	60	10	30	1	3	NA	Caespitose	NA	NA	NA	Upright	NA	C3	823	36.05	15.56	0.27	NA	NA	NA	NA	NA	NA	NA	NA	NA	NA	20.2816	61.967	17.7514	S/CSR	N	0	0
Digitaria macroblephara	Digitaria	Paniceae	Panicoideae	P	15	100	3	15	1	5	NA	Caespitose	NA	NA	NA	Upright	NA	C4	589.049	31.755	30.6509	NA	0.894438	2.74153	NA	NA	NA	0.12422	NA	NA	NA	NA	14.8303	46.4316	38.7382	SR/CSR	N	0	0
Elymus nutans	Elymus	Triticeae	Pooideae	P	25	110	6	20	1.5	5	NA	Caespitose	NA	NA	NA	Upright	NA	C3	2719.97	37.4556	16.0619	NA	1.61863	2.37447	0.0586619	0.16046	18.5964	0.179495	NA	69.5926	0.348953	NA	32.4356	52.3351	15.2293	S/CSR	N	0	0
Eragrostis obtusa	Eragrostis	Eragrostideae	Chloridoideae	P	20	40	7	15	2	4.5	NA	Caespitose	NA	NA	NA	NA	NA	NA	530.144	38.7887	13.6408	NA	1.18689	1.61901	NA	NA	24.56	0.14	NA	NA	NA	NA	16.0401	70.6891	13.2708	S/CS	I	0	0
Fargesia nitida	Fargesia	Bambuseae	Bambusoideae	P	200	500	3.8	8	6	10	NA	Caespitose	NA	Short	Pachymorph	NA	NA	C3	1143.06	46.5687	25.2812	3.16228	0.684302	1.73	0.0445574	0.112647	6.91404	NA	NA	NA	NA	NA	17.0872	58.0048	24.908	S/CSR	N	1	0
Fargesia wuliangshanensis	Fargesia	Bambuseae	Bambusoideae	P	300	700	4	9.5	5	12	NA	Caespitose	NA	Short	Pachymorph	Upright	NA	C3	1249.74	27.3528	29.9174	NA	0.877392	2.62493	NA	NA	7.15985	NA	NA	NA	NA	NA	24.0724	36.8246	39.103	SR/CSR	N	1	0
Festuca brunnescens	Festuca	Poeae	Pooideae	P	20	50	NA	NA	0.5	0.8	NA	Caespitose	Dense	NA	NA	NA	NA	C3	108.023	39.7488	12.2023	0.0745676	1.81267	2.21187	0.129557	0.158089	NA	0.192571	NA	65.1099	NA	NA	5.55989	84.181	10.2591	S	N	0	0
Festuca lenensis	Festuca	Poeae	Pooideae	P	20	40	5	15	0.5	0.8	NA	Caespitose	Loose	NA	NA	NA	NA	C3	94.2478	47.2645	16.7863	NA	0.477019	0.800738	NA	NA	NA	NA	NA	NA	NA	NA	3.68448	77.5253	18.7903	S/SR	N	0	0
Festuca pallescens	Festuca	Poeae	Pooideae	P	25	80	5	35	1	1.5	NA	Caespitose	NA	NA	NA	Upright	NA	C3	783	23.07	8.74398	0.272267	0.927245	0.810781	0.130805	0.114376	NA	0.207	2	NA	NA	NA	42.8285	57.1715	0	CS	N	0	0
Festuca psammophila	Festuca	Poeae	Pooideae	P	20	57	NA	NA	0.5	1.1	NA	Caespitose	NA	NA	NA	NA	NA	C3	138.027	54.2826	3.34135	0.281362	NA	NA	NA	NA	NA	NA	NA	NA	NA	NA	5.58306	94.4169	0	S	N	0	0
Festuca vivipara	Festuca	Poeae	Pooideae	P	8	20	2	7	NA	0.5	NA	Caespitose	Dense	NA	NA	NA	NA	C3	40.3462	35.7666	10.8569	0.114953	1.29115	1.40179	0.0657203	0.0713521	NA	NA	NA	NA	NA	NA	1.7575	92.0993	6.14324	S	N	0	0
Festuca wagneri	Festuca	Poeae	Pooideae	P	30	42	NA	NA	0.4	0.6	NA	Caespitose	NA	NA	NA	NA	NA	C3	105.27	48.8246	10.9145	NA	NA	NA	NA	NA	NA	NA	NA	NA	NA	NA	4.66458	90.9006	4.43485	S	N	0	0
Helictotrichon cantabricum	Helictotrichon	Aveneae	Pooideae	P	60	125	20	50	2	3	NA	Caespitose	Moderate	Absent	NA	NA	NA	C3	1079.08	43.4142	7.50139	0.661952	1.04632	1.068	NA	NA	NA	0.375616	NA	NA	NA	NA	23.507	76.493	0	S/CS	N	0	0
Helictotrichon mortonianum	Helictotrichon	Aveneae	Pooideae	P	10	20	3	8	NA	1	NA	Caespitose	Dense	NA	NA	NA	NA	C3	90.0366	37.6981	10.0412	0.0704821	NA	NA	NA	NA	NA	NA	NA	NA	NA	NA	5.45797	92.9752	1.56684	S	N	0	0
Helictotrichon versicolor	Helictotrichon	Aveneae	Pooideae	P	15	40	5	20	2	4.5	NA	Caespitose	Loose	NA	NA	NA	NA	C3	206.786	36.4011	11.6122	0.138762	1.61295	1.87299	0.130029	0.150993	NA	NA	NA	NA	NA	NA	10.3791	81.0305	8.59036	S	N	0	0
Hyparrhenia filipendula	Hyparrhenia	Andropogoneae	Panicoideae	P	60	200	15	30	2	4	NA	Caespitose	NA	Short	NA	Upright	NA	C4	519.799	40.008	13.2368	0.689595	0.792184	1.49122	NA	NA	NA	0.101115	NA	NA	NA	NA	15.6345	72.4357	11.9298	S/CS	I	0	0
Indocalamus tessellatus	Indocalamus	Bambuseae	Bambusoideae	P	400	500	30	47	60	100	NA	NA	NA	Elongated	Leptomorph	Upright	NA	C3	4883.06	43.9435	16.1804	2	0.88361	1.43323	0.171863	0.165156	NA	NA	NA	NA	NA	NA	36.2002	51.2648	12.535	CS/CSR	N	1	0
Leymus chinensis	Leymus	Triticeae	Pooideae	P	NA	NA	NA	NA	NA	NA	NA	Caespitose	NA	NA	NA	NA	NA	C3	571.24	27.9284	10.2718	0.312074	1.80299	2.24702	0.130714	0.131581	10.47	0.235384	NA	44.8061	0.240318	6	27.1739	69.5107	3.31537	S/CS	I	0	0
Lolium remotum	Lolium	Poeae	Pooideae	A	23	104	10	26	1	6.5	NA	NA	NA	NA	NA	Upright	NA	C3	1688.46	16.5783	30.2011	0.639265	NA	NA	NA	NA	NA	NA	NA	NA	NA	NA	42.0573	0.00856316	57.9342	CR	I	0	0
Microstegium vimineum	Microstegium	Andropogoneae	Panicoideae	A	10	30	5	10	7	15	NA	Mat	NA	NA	NA	Low-lying	NA	C4	541.397	19.2742	42.7017	0.161122	0.22451	0.912555	NA	NA	7.02952	0.0838323	NA	81.2352	NA	NA	18.8482	14.4956	66.6562	R/CR	I	0	0
Monanthochloe acerosa	Monanthochloe	Eragrostideae	Chloridoideae	P	8	15	0.5	2	1	2	NA	Mat	NA	NA	NA	Low-lying	NA	C4	81.6775	69	7.26	NA	NA	NA	NA	NA	NA	0.26	NA	NA	NA	NA	2.7275	97.2725	0	S	N	0	0
Panicum bulbosum	Panicum	Paniceae	Panicoideae	P	30	200	25	60	3	14	NA	Caespitose	NA	NA	NA	Upright	NA	C4	1350.65	13.5121	23.6366	0.421955	NA	NA	NA	NA	NA	0.165283	NA	NA	NA	NA	44.8338	0	55.1662	CR	N	0	0
Pappophorum caespitosum	Pappophorum	Pappophoreae	Chloridoideae	P	6	80	5	25	3	4	NA	Caespitose	NA	NA	NA	NA	NA	C4	482.303	43.5444	9.65	NA	NA	NA	NA	NA	NA	0.33	NA	NA	NA	NA	15.7262	84.2738	0	S	N	0	0
Paspalum quadrifarium	Paspalum	Paniceae	Panicoideae	P	90	180	15	40	5	8	NA	Caespitose	NA	Absent	NA	NA	NA	C4	5729.57	32	2.51	NA	NA	NA	NA	NA	NA	1.1	NA	NA	NA	NA	33.1679	66.8321	0	S/CS	I	0	0
Pennisetum stramineum	Pennisetum	Paniceae	Panicoideae	P	30	120	3	15	2	9	NA	Caespitose	NA	NA	NA	Upright	NA	C4	1060.29	36.677	16.974	NA	1.5853	2.69089	NA	NA	NA	0.15007	NA	NA	NA	NA	21.8458	58.6827	19.4715	S/CSR	N	0	0
Phyllostachys heteroclada	Phyllostachys	Bambuseae	Bambusoideae	P	NA	NA	NA	NA	NA	NA	NA	Caespitose	NA	Elongated	Leptomorph	Upright	NA	C3	471.848	50.1506	20.7848	4	0.750562	1.56003	0.23422	0.48682	NA	NA	NA	NA	NA	NA	10.7373	67.7909	21.4717	S/SR	N	1	0
Piptochaetium montevidense	Piptochaetium	Stipeae	Pooideae	P	30	63	5	15	NA	0.5	NA	Caespitose	NA	NA	NA	NA	NA	C3	236.647	38	8	NA	NA	NA	NA	NA	NA	NA	NA	NA	NA	NA	11.8299	88.1701	0	S	I	0	0
Pleioblastus amarus	Pleioblastus	Bambuseae	Bambusoideae	P	100	400	8	16	10	28	NA	NA	NA	Elongated	Leptomorph	Upright	NA	C3	3970.13	46.0829	19.0011	3.80675	0.809782	1.53867	0.171963	0.326749	NA	NA	NA	NA	NA	NA	31.479	52.4958	16.0252	S/CSR	N	1	0
Poa cookii	Poa	Poeae	Pooideae	P	9	25	15	30	3.5	5.5	NA	Caespitose	NA	NA	NA	Upright	NA	C3	4808.91	43.0024	10.3409	0.296566	NA	NA	NA	NA	NA	NA	NA	NA	NA	NA	41.0777	57.2583	1.66394	CS	N	0	0
Puccinellia chinampoensis	Puccinellia	Poeae	Pooideae	P	60	70	3	7	NA	2	NA	Caespitose	NA	NA	NA	NA	NA	C3	524.69	41.9595	7.40143	0.3	2.8272	2.35105	0.219368	0.162363	NA	NA	NA	NA	NA	6	17.0398	82.9602	0	S/CS	N	0	0
Rytidosperma pumilum	Rytidosperma	Arundineae	Arundinoideae	P	4	20	1	5	NA	0.5	NA	Cushion	NA	NA	NA	NA	NA	C3	35.6148	47.9	11.271	0.005	NA	NA	NA	NA	NA	NA	NA	48.1287	NA	NA	0.908774	93.1329	5.95836	S	N	0	0
Setaria pampeana	Setaria	Paniceae	Panicoideae	P	30	40	10	20	2	5	NA	NA	NA	NA	NA	Upright	NA	C4	2713.5	26	18.21	NA	NA	NA	NA	NA	NA	0.24	NA	NA	NA	NA	40.4241	35.8299	23.746	CS/CSR	N	0	0
Setaria plicata	Setaria	Paniceae	Panicoideae	P	45	130	10	40	1	3	NA	Caespitose	NA	NA	NA	Upright	NA	C4	899.128	43.1166	27.6781	NA	0.625501	1.73127	NA	NA	21.4581	NA	NA	NA	NA	NA	15.5347	55.9106	28.5547	S/CSR	I	0	0
Spartina versicolor	Spartina	Cynodonteae	Chloridoideae	P	60	150	NA	NA	0.8	1.5	NA	Caespitose	Loose	NA	NA	Upright	NA	C4	1031.3	32.4	8.1	0.774	NA	NA	NA	NA	NA	NA	NA	NA	NA	NA	30.3447	69.6553	0	S/CS	N	0	0
Stipa grandis	Stipa	Stipeae	Pooideae	P	50	100	NA	NA	0.6	1	NA	Caespitose	NA	NA	NA	NA	NA	C3	222.893	49.6366	10.8593	0.387054	0.850703	1.78568	0.0644144	0.104185	8.53407	0.17354	NA	30.1218	0.122828	6	8.33604	87.6491	4.01481	S	N	0	0
Stipa tianschanica	Stipa	Stipeae	Pooideae	P	17	23	NA	NA	0.5	1	NA	Caespitose	NA	NA	NA	NA	NA	C3	26.7673	58.8213	9.37839	0.1	1.46893	2.28922	0.0685963	0.145666	10.1401	0.213316	NA	23.0851	0.103211	6	0.152867	99.8471	0	S	N	0	0
Thysanolaena latifolia	Thysanolaena	Arundineae	Arundinoideae	P	200	400	30	60	30	70	NA	Caespitose	NA	NA	NA	NA	NA	C3	47591.7	29.3857	20.7321	NA	1.1101	1.93046	0.187968	0.326876	14.4041	NA	NA	125	NA	NA	71.1392	17.7279	11.1328	C/CS	I	0	0
Trachypogon spicatus	Trachypogon	Andropogoneae	Panicoideae	P	30	200	15	40	1	7	NA	Caespitose	NA	NA	NA	NA	NA	C4	2199.11	42.958	4.38782	NA	2.25644	0.990084	0.133691	0.0586614	NA	NA	NA	NA	NA	NA	31.866	68.134	0	S/CS	N	0	0
Tragus koelerioides	Tragus	Cynodonteae	Chloridoideae	P	12	65	1	5	2	3	NA	Caespitose	NA	NA	NA	NA	NA	C4	117.81	37.4602	13.4151	NA	0.936741	1.25665	NA	NA	NA	NA	NA	NA	NA	NA	6.10312	79.1461	14.7508	S/SR	N	0	0
Tristachya leucothrix	Tristachya	Arundinelleae	Panicoideae	P	30	120	5	40	2	9	NA	Caespitose	NA	NA	NA	Upright	NA	C4	979.909	51.6421	9.4174	0.382937	0.71058	0.944357	NA	NA	NA	0.149777	NA	NA	NA	NA	19.4708	80.5292	0	S/CS	N	0	0
Yushania multiramea	Yushania	Bambuseae	Bambusoideae	P	300	400	4.5	13	8	13	NA	NA	NA	Short	Pachymorph	Upright	NA	C3	1710.08	27.5862	23.2093	NA	0.699985	1.62461	NA	NA	2.6772	NA	NA	NA	NA	NA	29.834	38.7542	31.4118	CSR	N	1	0
Lygeum spartum	Lygeum	Lygeae	Pooideae	P	25	75	10	30	1	1.5	83.3486	NA	NA	Short	NA	NA	NA	C3	294.75	29.1919	13.9189	0.65	0.732819	1.02	0.0416701	0.058	NA	0.6818	NA	NA	NA	NA	15.1338	65.2167	19.6495	S/SR	I	0	0
Stipa pulcherrima	Stipa	Stipeae	Pooideae	P	40	100	20	40	1	1.5	25.376	Caespitose	Dense	NA	NA	Upright	NA	C3	538.514	55.2182	8.92807	0.669988	1.47536	1.31721	NA	NA	NA	NA	NA	NA	NA	NA	13.5423	86.4577	0	S	N	0	0
Avena sterilis	Avena	Aveneae	Pooideae	A	30	180	10	60	4	18	24.4551	NA	NA	NA	NA	Upright	NA	C3	811.938	19.6042	32.9269	0.395892	1.06418	2.17145	0.139386	0.284417	NA	0.263333	NA	NA	NA	NA	25.3833	16.8823	57.7344	R/CSR	I	0	0
Stipa pennata	Stipa	Stipeae	Pooideae	P	25	40	15	30	NA	1	23.7514	Caespitose	NA	NA	NA	NA	NA	C3	429.449	38.7819	9.19257	0.511238	NA	NA	NA	NA	NA	0.247045	0.806	NA	NA	NA	16.5277	83.4723	0	S/CS	N	0	0
Spartina anglica	Spartina	Cynodonteae	Chloridoideae	P	30	130	10	45	6	15	19.2641	NA	NA	Elongated	NA	Upright	NA	C4	1866.97	34.3887	8.92545	0.355079	1.72963	1.54377	0.220828	0.197099	NA	NA	NA	16.58	NA	60.6	36.0131	63.9869	0	S/CS	I	0	0
Aegilops geniculata	Aegilops	Triticeae	Pooideae	A	10	30	4	8	1.5	3	15.7588	Caespitose	NA	NA	NA	Upright	NA	C3	37	25.9294	24.415	0.111154	1.15596	2.81393	NA	NA	9.05288	NA	0.22	NA	NA	2.10411	1.32187	49.9416	48.7366	SR	I	0	0
Stipa spartea	Stipa	Stipeae	Pooideae	P	70	120	20	30	2	5	13.7999	Caespitose	NA	NA	NA	NA	NA	C3	90.6292	42.6144	9.72664	1.22	1.74136	1.4573	NA	NA	11.7434	0.197858	0.84749	128.433	NA	NA	4.85931	95.1407	0	S	N	0	0
Avena fatua	Avena	Aveneae	Pooideae	A	30	150	10	45	3	15	13.6723	NA	NA	NA	NA	Upright	NA	C3	621.22	27.6196	20.9419	0.666376	0.792257	2.87661	0.0844006	0.174653	7.55961	0.24282	0.570193	NA	0.14	NA	19.7239	46.8419	33.4342	SR/CSR	I	0	0
Elymus farctus	Elymus	Triticeae	Pooideae	P	20	60	10	35	2	6	13.5135	Caespitose	NA	Elongated	NA	Upright	NA	C3	348.376	29.3338	9.06351	0.473276	NA	NA	NA	NA	18.5377	0.174929	NA	NA	NA	NA	20.5297	79.4703	0	S/CS	I	0	0
Aegilops tauschii	Aegilops	Triticeae	Pooideae	A	25	30	8	17	3	5	12.8473	Caespitose	NA	NA	NA	Upright	NA	C3	178.324	62.8209	23.3212	NA	NA	NA	NA	NA	6.18899	0.179636	NA	NA	NA	NA	4.68252	73.7766	21.5408	S/SR	I	0	0
Avena strigosa	Avena	Aveneae	Pooideae	A	60	120	8	25	5	10	11.2125	NA	NA	NA	NA	Upright	NA	C3	2440.91	17.7466	31.7232	1.09497	1.36304	4.76858	NA	NA	NA	NA	0.3048	NA	NA	NA	43.2691	6.21137	50.5195	CR	I	0	0
Aegilops triuncialis	Aegilops	Triticeae	Pooideae	A	15	45	5	10	1	2	10.7516	Caespitose	NA	NA	NA	Upright	NA	C3	35.2517	32.6227	22.5145	0.340653	1.43998	3.24205	NA	NA	7.40592	0.18933	NA	NA	NA	NA	0.94509	62.3972	36.6577	S/SR	I	0	0
Bromus diandrus	Bromus	Bromeae	Pooideae	A	35	150	4	25	4	8	9.63901	Caespitose	NA	NA	NA	Upright	NA	C3	190.346	27.669	17.7377	0.323692	0.877412	2.67666	0.0643909	0.114215	10.81	0.169843	NA	NA	NA	NA	10.6364	57.3579	32.0057	S/CSR	I	0	0
Bromus secalinus	Bromus	Bromeae	Pooideae	A	20	120	10	25	4	10	9.41935	Caespitose	NA	NA	NA	Upright	NA	C3	1334.86	29.0173	19.9572	0.799161	NA	NA	NA	NA	NA	NA	NA	NA	NA	NA	27.3911	45.0963	27.5126	S/CSR	I	0	0
Lolium temulentum	Lolium	Poeae	Pooideae	A	30	90	6	40	3	13	8.71261	Caespitose	NA	NA	NA	Upright	NA	C3	1458.19	22.7018	24.1279	0.696278	NA	NA	NA	NA	NA	NA	NA	NA	NA	NA	32.4239	28.5285	39.0477	CSR	I	0	0
Stipa holosericea	Stipa	Stipeae	Pooideae	P	40	90	NA	NA	1	2	8.6526	Caespitose	NA	NA	NA	Upright	NA	C3	59.39	54.61	2.41803	NA	NA	NA	NA	NA	NA	0.2363	NA	NA	NA	NA	2.31099	97.689	0	S	N	0	0
Hyperthelia dissoluta	Hyperthelia	Andropogoneae	Panicoideae	P	100	300	15	30	3	6	8.53	Caespitose	NA	NA	NA	Upright	NA	C4	1413.72	38.556	13.7422	NA	0.870712	1.19655	0.058215	0.08	NA	0.113066	NA	NA	NA	NA	25.7242	62.2447	12.031	S/CS	I	0	0
Secale sylvestre	Secale	Triticeae	Pooideae	A	15	30	5	10	1.5	3	8.46267	Caespitose	NA	NA	NA	Upright	NA	C3	17.0073	36.6095	13.1801	NA	NA	NA	NA	NA	NA	NA	NA	NA	NA	NA	0	84.6482	15.3518	S	I	0	0
Stipa barbata	Stipa	Stipeae	Pooideae	P	30	60	15	30	1	2	8.1576	Caespitose	NA	NA	NA	Upright	NA	C3	209.76	45.2229	12.4526	NA	1.35222	1.68387	NA	NA	NA	0.280446	NA	NA	NA	NA	8.24493	82.3086	9.44651	S	N	0	0
Stipa juncea	Stipa	Stipeae	Pooideae	P	40	80	NA	NA	NA	0.5	8.10635	NA	NA	NA	NA	NA	NA	C3	164.652	35.8203	5.61096	0.334943	NA	NA	NA	NA	NA	0.489309	NA	NA	NA	NA	9.85147	90.1485	0	S	N	0	0
Bromus catharticus	Bromus	Bromeae	Pooideae	P	80	100	10	30	3	8	7.72744	Caespitose	NA	NA	NA	Upright	NA	C3	2189.69	20.91	35	0.381659	0.648817	2.27086	NA	NA	9.7	0.16	0.3048	53.0847	NA	NA	34.9785	18.0803	46.9412	CR/CSR	I	0	0
Avena barbata	Avena	Aveneae	Pooideae	A	30	100	6	30	2	20	7.37322	Caespitose	NA	NA	NA	Upright	NA	C3	228.257	24.3119	17.7816	0.414933	1.17659	3.34767	0.100817	0.186479	6.10143	0.188577	NA	NA	NA	NA	14.0038	49.1668	36.8293	SR/CSR	I	0	0
Bromus tomentellus	Bromus	Bromeae	Pooideae	P	30	50	10	20	2	6	7.35255	Caespitose	NA	NA	NA	Upright	NA	C3	248.438	55.7965	11.2671	NA	NA	NA	NA	NA	21.6	0.301762	NA	NA	NA	NA	7.99904	87.2265	4.77442	S	N	0	0
Bromus sterilis	Bromus	Bromeae	Pooideae	A	15	100	5	20	2	7	7.06847	Caespitose	NA	NA	NA	Upright	NA	C3	622.985	22.8856	31.6478	0.406434	0.623368	2.32758	0.0473238	0.191136	5.70906	0.148667	1.5	NA	NA	19	19.6424	29.4588	50.8988	R/CSR	I	0	0
Bromus setifolius	Bromus	Bromeae	Pooideae	P	50	100	6	8	1	3	6.87058	Caespitose	NA	NA	NA	NA	NA	C3	1414	27.16	16.7743	0.141876	2.0562	1.42691	0.101822	0.170799	NA	0.266075	NA	NA	NA	NA	31.8308	44.6913	23.478	CS/CSR	N	0	0
Cenchrus spinifex	Cenchrus	Paniceae	Panicoideae	A	5	80	2	18	2	6	6.1195	NA	NA	NA	NA	Upright	NA	C4	290.677	36.35	17.0518	0.371464	NA	NA	NA	NA	NA	0.224499	NA	NA	NA	NA	10.9616	66.5229	22.5155	S/SR	I	0	0
Hordelymus europaeus	Hordelymus	Triticeae	Pooideae	P	40	120	10	30	5	14	5.98406	Caespitose	NA	NA	NA	Upright	NA	C3	2116.09	19.3899	43.7502	0.73221	0.674382	2.95044	0.0396093	0.173292	NA	NA	NA	NA	NA	NA	33.8051	12.047	54.1479	R/CSR	N	0	0
Stipa capillata	Stipa	Stipeae	Pooideae	P	50	100	20	45	1	2	5.83202	Caespitose	NA	NA	NA	NA	NA	C3	522.87	64.4096	6.43515	0.573931	2.75178	1.77081	0.192795	0.124066	12.0912	0.237251	NA	NA	0.180684	NA	11.6886	88.3114	0	S	N	0	0
Bromus ramosus	Bromus	Bromeae	Pooideae	P	45	180	20	60	6	16	5.76099	Caespitose	NA	NA	NA	Upright	NA	C3	3708.4	21.6525	27.9183	1.14908	1.15036	3.4517	0.0501462	0.14	12.9397	0.172482	NA	NA	NA	NA	43.9971	19.5458	36.457	CR/CSR	I	0	0
Bromus carinatus	Bromus	Bromeae	Pooideae	P	30	100	NA	NA	3	12	5.7565	NA	NA	NA	NA	NA	NA	C3	491.806	26.3631	13.8074	0.382649	1.55029	2.69969	0.104869	0.144797	10.64	0.222123	0.2032	NA	NA	NA	22.7132	56.8576	20.4292	S/CSR	I	0	0
Bromus danthoniae	Bromus	Bromeae	Pooideae	A	5	40	2	10	2	5	5.67	NA	NA	NA	NA	Upright	NA	C3	25.2936	33.9172	7.35829	NA	NA	NA	NA	NA	11.96	0.138625	NA	NA	NA	NA	0.0675062	99.9325	0	S	I	0	0
Leymus arenarius	Leymus	Triticeae	Pooideae	P	60	200	20	60	8	22	5.66457	Caespitose	NA	Elongated	NA	Upright	NA	C3	4970.7	34.8	7.4	0.955937	NA	NA	NA	NA	NA	NA	0.4064	NA	NA	NA	48.6888	51.3112	0	CS	I	0	0
Bromus racemosus	Bromus	Bromeae	Pooideae	A	10	150	5	20	2	5	5.63746	Caespitose	NA	NA	NA	Upright	NA	C3	1567.36	17.4695	28.5105	0.638571	NA	NA	NA	NA	NA	NA	1.5	NA	NA	NA	39.8895	5.65662	54.4539	CR	I	0	0
Stipa caucasica	Stipa	Stipeae	Pooideae	P	25	70	7	15	2	3.5	5.61269	Caespitose	NA	NA	NA	NA	NA	C3	51.9575	42.7931	7.55737	0.15	1.27244	1.87107	0.0821581	0.131656	5.05747	NA	NA	NA	0.0848528	6	2.43185	97.5682	0	S	N	0	0
Elymus hispidus	Elymus	Triticeae	Pooideae	P	40	80	15	30	2	6	5.46284	NA	NA	Elongated	NA	Upright	NA	C3	729.937	28.2204	27.4911	0.634426	NA	NA	NA	NA	NA	0.258875	0.889918	95.68	NA	NA	18.8239	42.1659	39.0102	SR/CSR	I	0	0
Chasmanthium latifolium	Chasmanthium	Centotheceae	Panicoideae	P	100	150	9	20	10	20	5.11049	Caespitose	NA	Short	NA	NA	NA	C3	1125.09	30.2585	26.7826	0.400157	0.614797	1.59492	NA	NA	5.19185	0.0936276	0.254	34.4877	NA	NA	22.1482	43.3189	34.5329	SR/CSR	N	0	0
Stipa comata	Stipa	Stipeae	Pooideae	P	30	70	NA	NA	1	2	5.09371	Caespitose	NA	NA	NA	NA	NA	C3	116.668	42.2957	7.48936	0.280717	2.584	1.59258	0.187187	0.140191	12.6375	0.194367	0.941681	26.2231	NA	NA	6.19697	93.803	0	S	N	0	0
Bromus benekenii	Bromus	Bromeae	Pooideae	P	45	120	10	25	4	12	4.94945	Caespitose	NA	NA	NA	Upright	NA	C3	248.405	34.5824	22.2777	0.81319	NA	NA	NA	NA	NA	NA	NA	NA	NA	NA	9.31178	59.1462	31.542	S/SR	N	0	0
Alloteropsis semialata	Alloteropsis	Paniceae	Panicoideae	P	20	150	10	50	1	10	4.89558	Caespitose	NA	Short	NA	Upright	NA	NA	3926.99	29.1481	16.6543	0.357942	1.036	1.04398	NA	NA	8.43879	0.166068	NA	NA	NA	NA	43.1135	39.1399	17.7466	CS/CSR	N	0	0
Phalaris canariensis	Phalaris	Aveneae	Pooideae	A	20	120	5	25	4	12	4.85149	Caespitose	NA	NA	NA	Upright	NA	C3	2711.83	22.5822	21.7034	0.494057	NA	NA	NA	NA	9.263	0.1	NA	NA	NA	NA	42.3562	25.8369	31.8069	CSR	I	0	0
Taeniatherum caput-medusae	Taeniatherum	Triticeae	Pooideae	A	5	50	3	12	2	5	4.63798	NA	NA	NA	NA	Upright	NA	C3	183.085	39.5929	24.891	0.325717	0.290134	3.14528	0.0413022	0.136988	14.59	0.180988	NA	80	NA	NA	6.50426	62.0339	31.4619	S/SR	I	0	0
Bromus vulgaris	Bromus	Bromeae	Pooideae	P	60	100	NA	NA	5	10	4.56059	NA	NA	NA	NA	NA	NA	C3	1426.29	30.2214	40.7143	0.456933	0.417212	1.69865	NA	NA	NA	NA	1.31312	46.7143	NA	NA	21.6901	36.8809	41.429	SR/CSR	N	0	0
Pennisetum glaucum	Pennisetum	Paniceae	Panicoideae	A	150	300	50	100	8	70	4.51458	NA	NA	NA	NA	Upright	NA	C4	673.98	22.5251	27.9394	0.453588	0.67231	1.60443	0.0934579	0.303287	6.00233	0.090822	0.254	137.516	NA	NA	21.8894	29.7305	48.38	R/CSR	I	0	0
Nassella pulchra	Nassella	Stipeae	Pooideae	P	60	100	10	25	2	6	4.49358	NA	NA	NA	NA	NA	NA	C3	181.901	48.3339	11.4837	0.34766	1.39009	2.81771	0.131503	0.151015	9.64	0.181173	0.254	128.302	NA	NA	7.2347	86.57	6.1953	S	N	0	0
Bromus commutatus	Bromus	Bromeae	Pooideae	A	10	150	10	30	3	9	4.27821	Caespitose	NA	NA	NA	Upright	NA	C3	920.845	24.8643	24.9441	0.619058	NA	NA	NA	NA	NA	NA	1.5	NA	NA	NA	24.2884	36.0303	39.6812	SR/CSR	I	0	0
Hordeum comosum	Hordeum	Triticeae	Pooideae	P	10	70	3	5	1	2	4.25	Caespitose	NA	NA	NA	NA	NA	C3	1601	25.0791	22.6059	0.156106	1.4214	1.66662	0.0827985	0.187174	17.2	0.234521	NA	145.454	NA	NA	31.6747	34.7387	33.5866	CSR	I	0	0
Elymus virginicus	Elymus	Triticeae	Pooideae	P	60	120	NA	NA	5	15	4.24273	Caespitose	NA	NA	NA	Upright	NA	C3	1487.17	41.3786	19.0779	0.640414	1.98449	3.786	NA	NA	11.4579	0.119196	0.4064	143.46	NA	NA	22.5122	57.5659	19.9219	S/CSR	I	0	0
Hordeum secalinum	Hordeum	Triticeae	Pooideae	A	20	80	2	15	2	6	4.10234	NA	NA	NA	NA	NA	NA	C3	411.886	23.9591	33.3393	0.339662	1.66345	5	NA	NA	14.8593	0.17	NA	NA	NA	NA	14.7906	33.0324	52.1769	R/CSR	I	0	0
Hordeum murinum	Hordeum	Triticeae	Pooideae	A	6	60	2	20	2	8	4.08369	Caespitose	NA	NA	NA	NA	NA	C3	151.189	20.9311	26.4075	0.268062	1.0985	3.48936	NA	NA	16.2076	0.174226	0.275681	NA	NA	NA	10.0255	29.7609	60.2136	R/SR	I	0	0
Elymus athericus	Elymus	Triticeae	Pooideae	P	20	120	8	35	2	6	4.03668	Caespitose	NA	Elongated	NA	Upright	NA	C3	494.414	48.8977	7.8638	0.393697	2.38096	1.87234	0.159634	0.125533	NA	NA	NA	15.42	NA	NA	14.3493	85.6507	0	S	N	0	0
Bromus ciliatus	Bromus	Bromeae	Pooideae	P	60	100	NA	NA	5	10	4.0013	NA	NA	NA	NA	NA	NA	C3	595.811	29.9095	20.7589	0.46141	0.767467	1.59318	0.0781338	0.162197	7.65706	NA	0.4064	67	NA	NA	18.0508	50.8967	31.0525	S/CSR	N	0	0
Diheteropogon amplectens	Diheteropogon	Andropogoneae	Panicoideae	P	30	100	15	30	2	25	3.97	NA	NA	Short	NA	NA	NA	C4	5890.49	34.3763	15.9313	NA	0.620963	0.989278	NA	NA	NA	NA	NA	NA	NA	NA	44.455	42.049	13.496	CS/CSR	N	0	0
Elymus glaucus	Elymus	Triticeae	Pooideae	P	50	100	NA	NA	4	10	3.96892	Caespitose	Loose	NA	NA	Upright	NA	C3	363.687	32.4882	14.3733	0.462656	2.57022	3.69425	0.218078	0.31345	11.769	0.183542	1.71355	34.8824	NA	NA	15.0079	66.6228	18.3693	S/SR	I	0	0
Bromus lanceolatus	Bromus	Bromeae	Pooideae	A	20	85	4	20	2	6	3.93	NA	NA	NA	NA	Upright	NA	C3	75.4527	27.5287	26.5554	0.387298	0.701053	2.10858	0.0922427	0.36413	7.54403	0.15	NA	NA	NA	2.13699	3.9007	49.5735	46.5258	SR	I	0	0
Brachypodium distachyon	Brachypodium	Brachypodieae	Pooideae	A	3	30	1	12	1	6	3.81076	NA	NA	NA	NA	Upright	NA	C3	63.4227	29.6008	20.1282	0.252089	0.721585	2.08484	0.0313287	0.0799774	11.5204	0.122637	0.12	NA	NA	2.16986	3.35355	60.5561	36.0903	SR	I	0	0
Eremopyrum bonaepartis	Eremopyrum	Triticeae	Pooideae	A	10	30	5	10	3	4	3.79796	NA	NA	NA	NA	Upright	NA	C3	43.7667	28.9717	2.59154	NA	NA	NA	NA	NA	NA	NA	NA	NA	NA	NA	1.08435	98.9156	0	S	I	0	0
Elymus spicatus	Elymus	Triticeae	Pooideae	P	50	100	NA	NA	1	3	3.79165	Caespitose	NA	NA	NA	NA	NA	C3	310.69	30.3178	15.9577	0.485572	0.875763	1.39751	0.115561	0.184409	NA	0.0974679	0.949377	83.9819	NA	NA	13.9629	61.8934	24.1437	S/CSR	N	0	0
Elymus lanceolatus	Elymus	Triticeae	Pooideae	P	40	80	NA	NA	2	4	3.74008	Caespitose	NA	NA	NA	NA	NA	C3	173.03	28.1791	13.3776	0.701	NA	NA	NA	NA	NA	0.30683	1.03855	106.714	NA	30	11.4342	68.8845	19.6814	S/SR	N	0	0
Sorghum halepense	Sorghum	Andropogoneae	Panicoideae	P	50	300	20	90	5	40	3.62173	NA	NA	Elongated	NA	Upright	NA	C4	5363.43	34.5781	17.9884	1.10993	1.49596	2.691	NA	NA	19.6	0.315595	0.254	NA	NA	NA	41.6615	41.7757	16.5628	CS/CSR	I	0	0
Bromus erectus	Bromus	Bromeae	Pooideae	P	40	120	5	30	2	3	3.60797	Caespitose	NA	NA	NA	Upright	NA	C3	412.597	31.5723	16.9994	0.33435	1.2529	1.97031	0.0981989	0.130594	11.6492	0.191825	0.35988	131.117	NA	6.2076	15.3567	59.9511	24.6921	S/CSR	I	0	0
Bromus variegatus	Bromus	Bromeae	Pooideae	P	25	70	5	15	2	4	3.5931	Caespitose	NA	Absent	NA	Upright	NA	C3	644.19	32.5251	15.2725	0.10387	1.48222	2.26371	0.108159	0.165186	NA	NA	NA	NA	NA	NA	19.8105	60.8387	19.3507	S/CSR	N	0	0
Hordeum brachyantherum	Hordeum	Triticeae	Pooideae	P	40	80	5	15	2	6	3.58925	Caespitose	NA	NA	NA	NA	NA	C3	119.67	25.8942	18.2158	0.366719	0.427002	1.90801	0.0702811	0.128023	14	0.138401	0.196748	NA	NA	NA	7.93836	55.1556	36.9061	SR	I	0	0
Elymus caninus	Elymus	Triticeae	Pooideae	P	30	110	10	30	4	13	3.55013	Caespitose	NA	NA	NA	Upright	NA	C3	747.253	32.7997	20.7382	0.819107	1.83237	3.8	0.106084	0.22	31.0704	NA	NA	NA	NA	NA	18.7582	53.2343	28.0075	S/CSR	I	0	0
Stipa krylovii	Stipa	Stipeae	Pooideae	P	30	50	4	30	0.3	0.5	3.5424	Caespitose	Dense	NA	NA	NA	NA	C3	206.527	37.2992	10.5952	0.281731	0.917639	1.98892	0.0665746	0.113479	8.71064	0.155179	NA	31.3558	0.0724101	6	10.5729	85.2691	4.15796	S	N	0	0
Stipa speciosa	Stipa	Stipeae	Pooideae	P	25	90	5	42	0.7	0.8	3.50639	Caespitose	NA	NA	NA	Upright	NA	C3	378.194	69.45	4.88736	0.271742	3.42576	1.00281	0.200382	0.0979337	NA	0.42	0.356371	NA	NA	NA	9.04178	90.9582	0	S	N	0	0
Stipa humilis	Stipa	Stipeae	Pooideae	P	20	40	10	30	NA	0.5	3.47	Caespitose	NA	NA	NA	NA	NA	C3	265	51.74	15.1508	0.192352	1.716	1.41063	0.0720756	0.1092	NA	0.3	0.45	NA	NA	NA	8.07184	77.9422	13.9859	S/SR	N	0	0
Stipa tenacissima	Stipa	Stipeae	Pooideae	A	60	150	30	120	1	3	3.45724	Caespitose	NA	NA	NA	NA	NA	C3	856.504	48.0264	3.1737	0.898086	2.5765	0.817704	0.105825	0.0335857	NA	0.684282	NA	NA	NA	NA	19.3707	80.6293	0	S/CS	I	0	0
Ammophila arenaria	Ammophila	Aveneae	Pooideae	P	50	120	20	60	2	6	3.45701	Caespitose	NA	Elongated	NA	Upright	NA	C3	2032.67	36.2812	6.30846	0.853989	2.2323	1.18858	0.100792	0.077856	NA	NA	0.872926	NA	NA	NA	35.4444	64.5556	0	S/CS	I	0	0
Leymus secalinus	Leymus	Triticeae	Pooideae	P	30	100	9	20	2	6	3.38004	NA	NA	Elongated	NA	Upright	NA	C3	1562.58	34	10.6599	NA	2.57194	2.12343	0.15709	0.127913	15.211	0.232144	NA	20.2478	0.154612	NA	32.7928	63.4448	3.76247	S/CS	N	0	0
Stipa lessingiana	Stipa	Stipeae	Pooideae	P	100	150	20	40	4	8	3.24184	NA	NA	Short	NA	NA	NA	C3	674.25	82.6448	5.79114	NA	3.48088	2.01583	NA	NA	NA	0.280811	NA	NA	NA	NA	10.6722	89.3278	0	S	N	0	0
Elymus canadensis	Elymus	Triticeae	Pooideae	P	80	150	15	40	4	12	3.1902	Caespitose	NA	Absent	NA	Low-lying	NA	C3	1316.63	38.4817	18.4979	1.05885	1.43055	2.24843	0.133752	0.247413	11.8123	0.144088	0.557642	108.917	NA	NA	22.6176	56.8894	20.493	S/CSR	I	0	0
Elymus elymoides	Elymus	Triticeae	Pooideae	P	10	50	5	20	1	3	3.15734	NA	NA	NA	NA	NA	NA	C3	669.769	32.669	16.684	0.338516	0.809128	1.79676	0.0963123	0.160687	7.91519	0.156606	0.564161	38.7883	NA	NA	19.3887	58.5076	22.1037	S/CSR	I	0	0
Elymus pungens	Elymus	Triticeae	Pooideae	P	40	100	NA	NA	2.5	10	3.15448	Solitary	NA	Elongated	NA	NA	NA	C3	1760	25.6219	13.7761	0.44814	NA	NA	NA	NA	20.12	0.217722	NA	NA	NA	NA	39.867	43.5653	16.5677	CS/CSR	I	0	0
Stipa sibirica	Stipa	Stipeae	Pooideae	P	60	150	20	40	3.5	8	3.041	Caespitose	NA	NA	NA	NA	NA	C3	515.785	60.9824	9.38417	0.446636	1.39297	2.40241	0.0698452	0.160863	8.86231	0.214243	NA	30.596	0.286863	6	12.1536	87.8464	0	S	N	0	0
Brachypodium pluckenetii	Brachypodium	Brachypodieae	Pooideae	P	30	60	2	10	1	3	2.99511	NA	NA	Elongated	NA	Upright	NA	C3	25.6566	29.0749	13.6405	0.306837	1.06565	1.61144	0.0366554	0.05	NA	0.269019	0.250998	NA	NA	NA	0.120568	77.6487	22.2308	S/SR	N	0	0
Festuca gigantea	Festuca	Poeae	Pooideae	P	45	150	30	60	6	18	2.94938	Caespitose	NA	NA	NA	Upright	NA	C3	3280.23	21.6	27.7708	0.875983	1.04654	2.90633	0.0890813	0.247386	NA	0.257067	NA	NA	NA	57	42.51	20.0112	37.4787	CR/CSR	I	0	0
Agropyron cristatum	Agropyron	Triticeae	Pooideae	P	20	70	6	12	1.5	3	2.94829	Caespitose	NA	NA	NA	Low-lying	NA	C3	470.409	36.98	8.49558	0.377574	2.3385	2.37984	0.13435	0.151795	7.32813	0.245465	0.82654	43.1677	NA	6	18.2409	81.7591	0	S/CS	I	0	0
Stipa meridionalis	Stipa	Stipeae	Pooideae	A	40	75	10	55	0.3	1.1	2.93658	Caespitose	NA	NA	NA	Upright	NA	C3	16.5292	42.8208	4.28493	0.309276	3.7056	1.58782	NA	NA	NA	NA	NA	NA	NA	NA	0	100	0	S	N	0	0
Brachypodium pinnatum	Brachypodium	Brachypodieae	Pooideae	P	30	120	15	45	2	6	2.93011	Caespitose	NA	Elongated	NA	NA	NA	C3	1052.64	35.8526	24.0227	0.285743	0.620253	2.0059	0.0506329	0.130884	8.94063	0.143054	NA	178.939	NA	11.2319	19.7342	51.6678	28.598	S/CSR	I	0	0
Paspalum scrobiculatum	Paspalum	Paniceae	Panicoideae	P	10	150	5	40	3	15	2.92496	Mat	NA	NA	NA	Upright	NA	C4	4712.39	13.1377	30.5139	NA	0.400944	1.22344	0.0950385	0.29	NA	NA	NA	NA	NA	NA	55.9199	0	44.0801	CR	I	0	0
Elymus multisetus	Elymus	Triticeae	Pooideae	P	25	60	NA	NA	3	6	2.8942	Caespitose	NA	NA	NA	Upright	NA	C3	131.839	45.1528	15.9646	0.31696	2.38362	3.36384	NA	NA	NA	0.153866	NA	52.4707	NA	NA	5.28091	76.9376	17.7815	S/SR	N	0	0
Vulpia fasciculata	Vulpia	Poeae	Pooideae	A	10	60	1	10	1	3	2.883	Caespitose	NA	NA	NA	Upright	NA	C3	33.2265	28.6	22.2	0.22082	NA	NA	NA	NA	NA	NA	0.05	NA	NA	NA	0.889059	57.6749	41.436	SR	I	0	0
Briza maxima	Briza	Poeae	Pooideae	A	10	60	5	20	3	8	2.77461	Caespitose	NA	NA	NA	Upright	NA	C3	117.082	18.0788	20.3694	0.281543	1.46285	2.97973	0.0691292	0.140812	7.82495	0.151635	0.254	NA	NA	NA	12.543	17.421	70.036	R/SR	I	0	0
Melica uniflora	Melica	Meliceae	Pooideae	P	20	60	5	20	3	7	2.76935	NA	NA	Elongated	NA	NA	NA	C3	470.694	27.1341	57.3992	0.191774	0.436773	2.50704	NA	NA	NA	NA	NA	NA	NA	NA	11.9616	32.7182	55.3202	R/CSR	N	0	0
Bromus squarrosus	Bromus	Bromeae	Pooideae	A	10	50	3	15	1	6	2.75569	NA	NA	NA	NA	Upright	NA	C3	1346.75	29.0705	27.0655	0.394204	NA	NA	NA	NA	19.9	NA	NA	NA	NA	NA	24.6198	40.459	34.9212	SR/CSR	I	0	0
Themeda triandra	Themeda	Andropogoneae	Panicoideae	P	30	200	10	30	1	8	2.7412	Caespitose	NA	NA	NA	Upright	NA	C4	716.374	44.6395	11.3126	0.555928	0.878272	1.37985	0.0750207	0.0848676	4.58743	0.0959524	NA	NA	3e-05	NA	17.869	76.7061	5.42484	S/CS	I	0	0
Helictotrichon sedenense	Helictotrichon	Aveneae	Pooideae	P	40	80	10	25	NA	2	2.6692	NA	NA	Elongated	NA	NA	NA	C3	264.163	32.2752	13.2611	0.217818	1.04479	2.00309	0.10708	0.142	NA	0.256024	NA	NA	NA	NA	12.9743	71.2815	15.7442	S/SR	N	0	0
Danthonia californica	Danthonia	Arundineae	Arundinoideae	P	30	100	10	20	1	3	2.66081	Caespitose	NA	NA	NA	NA	NA	C3	114.384	35.0179	12.0569	0.281511	1.83851	2.21667	NA	NA	NA	0.178389	0.4064	NA	NA	NA	6.73422	82.1245	11.1412	S	I	0	0
Leymus cinereus	Leymus	Triticeae	Pooideae	P	100	200	20	50	10	20	2.65554	Caespitose	NA	Short	NA	NA	NA	C3	7853.98	26.78	12.485	1.52	1.65849	2.07064	NA	NA	NA	NA	1.22178	55.815	NA	NA	60.1159	31.9786	7.90543	C/CS	N	0	0
Bromus tectorum	Bromus	Bromeae	Pooideae	A	5	60	2	16	1.5	4	2.63405	Caespitose	NA	NA	NA	Upright	NA	C3	156.718	23.2851	20.7868	0.248884	1.06872	2.09905	0.0803073	0.271593	12.8464	0.128139	0.693347	80.896	NA	24	10.3827	43.4871	46.1302	SR	I	0	0
Nassella viridula	Nassella	Stipeae	Pooideae	P	50	110	NA	NA	3	6	2.62977	Caespitose	NA	NA	NA	NA	NA	C3	1439	33.0564	14.3211	0.392564	1.82286	2.0855	NA	NA	NA	0.235534	0.625428	88.9874	NA	NA	28.853	56.1902	14.9568	S/CSR	I	0	0
Arrhenatherum elatius	Arrhenatherum	Aveneae	Pooideae	P	50	180	10	40	4	10	2.55321	Caespitose	NA	NA	NA	Upright	NA	C3	956.2	26.2489	27.782	0.202952	1.10145	2.82611	0.109002	0.294798	12.3288	0.125094	0.730342	127.803	NA	20.9831	22.6156	37.1741	40.2103	SR/CSR	I	0	0
Ischaemum afrum	Ischaemum	Andropogoneae	Panicoideae	P	20	200	10	50	3	10	2.5325	Caespitose	NA	Elongated	NA	NA	NA	C4	3926.99	25.6698	24.0314	NA	0.686	1.76791	NA	NA	12.013	0.1	NA	NA	0.00046	NA	41.7794	29.3856	28.835	CSR	N	0	0
Brachypodium phoenicoides	Brachypodium	Brachypodieae	Pooideae	P	45	90	20	35	2	4	2.5104	Solitary	NA	NA	NA	NA	NA	C3	765.729	34.9051	15.9509	0.461392	1.29774	1.65341	0.131838	0.13614	7.70937	0.206398	NA	144.323	NA	4.35104	19.9251	60.8931	19.1818	S/CSR	I	0	0
Sorghum arundinaceum	Sorghum	Andropogoneae	Panicoideae	A	30	400	5	75	5	70	2.49585	NA	NA	Absent	NA	Upright	NA	C4	41233.4	20.0677	29.3415	NA	0.756515	2.21973	NA	NA	NA	NA	NA	78.8885	NA	NA	74.9249	6.73445	18.3407	C/CR	I	0	0
Elymus smithii	Elymus	Triticeae	Pooideae	P	30	90	NA	NA	2	7	2.49523	Caespitose	NA	NA	NA	NA	NA	C3	726.611	37.2215	11.7306	0.504166	2.67546	2.08684	0.141371	0.165837	18.3741	0.240021	1.3349	91.6855	NA	NA	20.7864	71.4295	7.78407	S/CS	N	0	0
Helictotrichon pratense	Helictotrichon	Aveneae	Pooideae	P	30	85	4	30	1	5	2.43502	Caespitose	NA	NA	NA	NA	NA	C3	479.918	30.8496	9.92246	0.202244	1.06218	1.5927	0.0777202	0.131634	10.6	0.25025	0.3	85.9848	NA	43.1191	22.4585	76.5308	1.01063	S/CS	I	0	0
Bromus inermis	Bromus	Bromeae	Pooideae	P	30	100	10	35	4	8	2.42766	Caespitose	NA	NA	NA	NA	NA	C3	952.832	35.1833	17.6653	0.756084	1.18286	2.6729	0.110003	0.194324	11.5324	0.194795	0.579034	77.4174	0.00266209	8.94785	21.1618	57.306	21.5322	S/CSR	I	0	0
Bromus madritensis	Bromus	Bromeae	Pooideae	A	10	60	2	20	2	6	2.39599	Caespitose	NA	NA	NA	Upright	NA	C3	102.98	22.5787	27.8717	0.192243	0.697145	2.07433	0.0742176	0.229525	8.17192	0.122698	NA	294.416	NA	NA	6.44388	35.8294	57.7268	SR	I	0	0
Paspalum notatum	Paspalum	Paniceae	Panicoideae	P	15	50	2	30	3	10	2.37701	Mat	NA	Elongated	NA	NA	NA	C4	709.683	32.8903	16.8265	0.376499	1.00537	1.6917	NA	NA	6.31984	0.11	0.508	NA	NA	NA	19.7687	58.1431	22.0881	S/CSR	I	0	0
Elymus repens	Elymus	Triticeae	Pooideae	P	30	120	6	30	3	10	2.34584	Caespitose	NA	NA	NA	Upright	NA	C3	1633.43	29.2969	21.8438	0.544255	1.3027	2.60817	0.221694	0.214652	11.3968	0.163531	1.08581	55.5803	0.000133887	16.9621	28.5931	42.6419	28.765	CSR	I	0	0
Elymus trachycaulus	Elymus	Triticeae	Pooideae	P	40	110	NA	NA	2	6	2.26784	Caespitose	NA	NA	NA	Upright	NA	C3	602.971	31.2894	14.0933	0.614164	1.08	1.39741	0.111	0.182087	8.3575	NA	0.4064	95.7894	NA	NA	20.615	62.1409	17.2441	S/CSR	I	0	0
Melica nutans	Melica	Meliceae	Pooideae	P	20	60	4	20	2	6	2.26622	NA	NA	Elongated	NA	NA	NA	C3	500.062	28.803	31.7632	0.476343	1.62595	2.60243	0.0535211	0.17	3.74466	0.0916515	NA	NA	NA	111	14.4151	42.5173	43.0676	SR/CSR	I	0	0
Sesleria nitida	Sesleria	Poeae	Pooideae	P	20	70	10	27	3.5	6	2.1992	Caespitose	NA	NA	NA	Upright	NA	C3	1222.56	31.7157	18.8474	0.201093	0.857453	1.61608	NA	NA	NA	NA	NA	NA	NA	NA	25.1035	50.4614	24.4351	S/CSR	N	0	0
Pennisetum clandestinum	Pennisetum	Paniceae	Panicoideae	P	3	15	1	15	1	5	2.18	Mat	NA	Elongated	NA	Low-lying	NA	C4	2800	16.2479	31.6147	NA	0.434	1.358	NA	NA	11.6	NA	1.59772	107.813	0.305	NA	48.1004	0	51.8996	CR	I	0	0
Echinochloa crusgalli	Echinochloa	Paniceae	Panicoideae	A	30	120	8	35	8	20	2.16888	Caespitose	NA	NA	NA	Upright	NA	C4	646.226	22.4639	35.5507	0.594604	0.486348	1.729	NA	NA	NA	NA	1.06	33.57	NA	6	19.379	26.778	53.843	R/CSR	I	0	0
Brachypodium sylvaticum	Brachypodium	Brachypodieae	Pooideae	P	30	90	15	35	4	12	2.15261	Caespitose	NA	NA	NA	Upright	NA	C3	1722.25	31.5919	44.6526	0.483868	0.372295	2.14265	0.0452073	0.15192	NA	0.0953333	NA	161	NA	NA	22.4041	36.7501	40.8459	SR/CSR	I	0	0
Bothriochloa saccharoides	Bothriochloa	Andropogoneae	Panicoideae	P	35	100	5.5	21	2	6	2.12814	Caespitose	NA	NA	NA	Upright	NA	C4	989.602	21.9286	24.9713	0.6096	0.654519	1.63442	NA	NA	26.47	0.15	0.3048	NA	NA	NA	28.1738	27.6811	44.1451	R/CSR	I	0	0
Stipagrostis ciliata	Stipagrostis	Aristideae	Aristidoideae	P	30	85	3	25	NA	1	2.10848	Caespitose	NA	NA	NA	Upright	NA	C4	17.2109	42.5905	3.67085	0.383941	3.33964	1.22593	NA	NA	NA	NA	NA	NA	NA	NA	0	100	0	S	N	0	0
Astrebla pectinata	Astrebla	Cynodonteae	Chloridoideae	P	30	120	7.5	25	3	6	2.0991	Caespitose	NA	NA	NA	Upright	NA	C4	640	19.4701	28.9451	1.2	NA	NA	NA	NA	10.304	0.12	NA	NA	NA	NA	24.4127	18.0265	57.5608	R/CSR	N	0	0
Poa arctica	Poa	Poeae	Pooideae	P	20	60	NA	NA	1	2.5	2.08709	Caespitose	NA	NA	NA	Low-lying	NA	C3	40.279	25.4533	11.2628	0.122263	1.41184	1.39333	NA	NA	NA	NA	0.213822	NA	NA	19.8087	2.86406	83.6466	13.4894	S	I	0	0
Bromus hordeaceus	Bromus	Bromeae	Pooideae	A	10	100	5	22	2	7	2.04913	Caespitose	NA	NA	NA	Upright	NA	C3	65.2797	24.21	22.66	0.227761	1.09811	2.97322	0.109578	0.248304	10.1923	0.118202	0.254	486.771	NA	12.2474	4.09982	46.5657	49.3345	SR	I	0	0
Bromus arvensis	Bromus	Bromeae	Pooideae	A	25	90	5	20	2	6	2.0341	Caespitose	NA	NA	NA	Upright	NA	C3	1097.67	27.6283	19.9944	0.409543	1.26485	2.529	NA	NA	12.65	0.108167	0.3048	NA	NA	NA	26.2308	44.1588	29.6104	S/CSR	I	0	0
Festuca arundinacea	Festuca	Poeae	Pooideae	P	45	180	10	60	3	12	2.02872	Caespitose	Moderate	Absent	NA	NA	Robust	C3	768.746	25.1125	18.5427	0.57838	1.13701	2.63574	0.0593381	0.191501	12.6567	0.261246	1.38111	65.2333	NA	61.2183	25.3397	42.9419	31.7184	CSR	I	0	0
Buchloe dactyloides	Buchloe	Cynodonteae	Chloridoideae	P	5	10	2	12	1	2.5	1.98656	Mat	NA	NA	NA	NA	NA	C4	223.246	41.8743	13.9716	0.10466	1.37224	2.1315	0.126957	0.17738	12.3422	0.0910414	1.80817	159.923	0.00046	NA	8.81193	77.0397	14.1484	S/SR	I	0	0
Sesleria heufleriana	Sesleria	Poeae	Pooideae	P	30	70	20	35	2	3	1.956	Caespitose	NA	NA	NA	Upright	NA	C3	589.928	37.4582	14.2368	NA	NA	NA	NA	NA	NA	NA	NA	NA	NA	NA	17.1993	67.8154	14.9852	S/CS	N	0	0
Festuca pratensis	Festuca	Poeae	Pooideae	P	NA	NA	NA	NA	NA	NA	1.94664	Caespitose	Moderate	Short	NA	NA	Moderate	C3	1996.06	25.7433	19.039	0.25645	1.01322	2.07839	0.0561197	0.192909	13.0971	0.192954	0.3048	191.268	NA	42	36.034	37.0706	26.8954	CSR	I	0	0
Festuca heterophylla	Festuca	Poeae	Pooideae	P	60	120	10	30	0.3	0.5	1.9463	Caespitose	NA	NA	NA	Upright	NA	C3	319.871	39.9048	9.62237	0.50511	NA	NA	NA	NA	NA	NA	NA	NA	NA	NA	13.5534	86.4466	0	S	I	0	0
Hordeum marinum	Hordeum	Triticeae	Pooideae	A	10	40	1.5	8	1	3.5	1.8802	Caespitose	NA	NA	NA	NA	NA	C3	113.58	23.36	26.1398	0.20644	0.635885	1.94	NA	NA	16.7	0.191119	NA	NA	NA	NA	7.004	39.3268	53.6692	SR	I	0	0
Andropogon gerardii	Andropogon	Andropogoneae	Panicoideae	P	80	200	10	30	5	10	1.87481	Caespitose	NA	Absent	NA	NA	NA	C4	1106.2	36.5112	15.9321	1.03842	0.802347	1.25595	0.0848051	0.135112	16.6426	0.120171	1.55154	57.3823	0.00020347	10.5906	22.8564	59.5303	17.6133	S/CSR	I	0	0
Agropyron desertorum	Agropyron	Triticeae	Pooideae	P	25	50	4	12	2	3	1.85525	Caespitose	NA	NA	NA	Upright	NA	C3	250.028	36.5934	8.98245	0.275586	3.19	2.43345	0.0548237	0.0492451	24.54	0.11	0.432546	65.8105	NA	NA	12.7856	87.2144	0	S	I	0	0
Bromus japonicus	Bromus	Bromeae	Pooideae	A	35	70	5	15	3	6	1.82729	NA	NA	NA	NA	Upright	NA	C3	321.634	24.7885	24.8139	0.343853	NA	NA	NA	NA	5.214	0.161632	1.5	62.305	NA	NA	14.1536	40.8101	45.0363	SR/CSR	I	0	0
Helictotrichon pubescens	Helictotrichon	Aveneae	Pooideae	P	30	100	4	30	2	6	1.81173	Caespitose	NA	Short	NA	Upright	NA	C3	1237.76	25.7484	20.4056	0.156929	1.09907	1.91662	0.125681	0.245394	11.3	0.255238	0.122474	304.509	NA	103	29.1156	39.3897	31.4947	CSR	I	0	0
Anthephora pubescens	Anthephora	Paniceae	Panicoideae	P	30	100	3	40	2	6	1.78603	Caespitose	NA	NA	NA	Upright	NA	C4	1884.96	13.5201	18.9687	NA	0.932478	1.76879	NA	NA	24.53	0.15	NA	NA	NA	NA	56.6041	0	43.3959	CR	N	0	0
Hordeum jubatum	Hordeum	Triticeae	Pooideae	P	30	75	6	15	2	4	1.77779	Caespitose	NA	NA	NA	Upright	NA	C3	181	23.8342	22.3159	0.363424	1.00712	1.93195	NA	NA	14.2162	0.134846	NA	143.087	NA	NA	10.7535	42.8027	46.4438	SR	I	0	0
Stenotaphrum secundatum	Stenotaphrum	Paniceae	Panicoideae	P	10	30	2	15	4	9	1.7748	Mat	NA	NA	NA	Low-lying	NA	C4	1060.29	17.2577	22.1822	0.2743	0.673173	1.49325	NA	NA	16.1799	0.12	0.3048	NA	NA	NA	40.7583	5.56848	53.6732	CR	I	0	0
Cymbopogon caesius	Cymbopogon	Andropogoneae	Panicoideae	P	30	120	5	30	1.5	8	1.74	Caespitose	Moderate	NA	NA	Upright	NA	C4	1614.57	41.4029	14.2639	0.812936	0.95473	1.5903	NA	NA	NA	0.11652	NA	NA	NA	NA	25.5006	62.2528	12.2466	S/CS	I	0	0
Alopecurus textilis	Alopecurus	Aveneae	Pooideae	P	5	70	15	30	1	3	1.73	Caespitose	NA	Short	NA	Upright	NA	C3	160.1	27.8594	15.1057	0.1	NA	NA	NA	NA	NA	0.2	NA	NA	NA	NA	10.189	63.9845	25.8265	S/SR	N	0	0
Aristida behriana	Aristida	Aristideae	Aristidoideae	P	22	43	10	25	2	3	1.70944	Caespitose	NA	NA	NA	NA	NA	C4	100	28.7661	9.35086	0.3	NA	NA	NA	NA	NA	NA	NA	NA	NA	NA	8.93239	91.0676	0	S	N	0	0
Danthonia decumbens	Danthonia	Arundineae	Arundinoideae	P	10	45	5	25	2	4	1.70794	Caespitose	NA	NA	NA	Upright	NA	C3	278.241	36.2398	17.2954	0.217196	1.02465	1.84602	0.0769629	0.13311	12.9549	0.07	NA	NA	0.00028	NA	10.6302	66.2795	23.0903	S/SR	I	0	0
Sesleria caerulea	Sesleria	Poeae	Pooideae	P	10	45	5	20	2	6	1.70258	Caespitose	NA	Short	NA	Upright	NA	C3	271.319	33.7912	16.2681	0.117407	1.28564	1.68001	0.0654951	0.110436	NA	NA	0.474342	66.3492	NA	9	11.4363	65.9555	22.6082	S/SR	N	0	0
Alopecurus myosuroides	Alopecurus	Aveneae	Pooideae	A	20	80	3	16	2	8	1.70129	Caespitose	NA	NA	NA	Upright	NA	C3	415.755	21.9769	27.1609	0.437773	NA	NA	NA	NA	5.444	0.09	0.676166	NA	NA	29	17.7576	30.2156	52.0267	R/CSR	I	0	0
Hilaria belangeri	Hilaria	Cynodonteae	Chloridoideae	P	10	30	3	20	1	4	1.70095	Caespitose	NA	NA	NA	Upright	NA	C4	73.68	40.2851	19.124	0.26431	0.872837	1.66922	NA	NA	NA	0.119722	0.3048	NA	NA	NA	3.08598	71.3461	25.5679	S/SR	N	0	0
Setaria pumila	Setaria	Paniceae	Panicoideae	A	5	130	3	30	2	10	1.69803	Caespitose	NA	NA	NA	Upright	NA	C4	1755.17	24.8757	23.7638	0.490045	0.596184	1.41676	NA	NA	8.019	0.0981326	0.2032	122.98	NA	NA	32.4072	33.0685	34.5243	CSR	I	0	0
Aristida ternipes	Aristida	Aristideae	Aristidoideae	P	50	150	25	50	3	5	1.67499	Caespitose	NA	NA	NA	Upright	NA	C4	392.449	40.3436	11.0894	0.25401	2.10953	1.66507	NA	NA	22.7	0.188947	0.6	NA	0.00044	NA	14.2681	80.2227	5.50922	S/CS	N	0	0
Paspalum distichum	Paspalum	Paniceae	Panicoideae	P	8	60	3	14	3	7	1.6343	Mat	NA	NA	NA	Low-lying	NA	C4	192.4	17.3172	34.1295	0.258401	1.02654	3.50352	NA	NA	NA	0.144	0.1016	235.976	NA	NA	13.0688	6.01379	80.9175	R	I	0	0
Heteropogon contortus	Heteropogon	Andropogoneae	Panicoideae	P	30	100	3	30	2	8	1.58278	Caespitose	NA	NA	NA	Upright	NA	C4	284.585	40.3242	16.7491	0.357983	0.660004	1.25142	0.0576174	0.0962711	12.2339	0.157642	0.254	156.119	0.304	194.4	9.97172	69.8982	20.1301	S/SR	I	0	0
Brachiaria subquadripara	Brachiaria	Paniceae	Panicoideae	A	10	50	2	20	5	10	1.56819	Mat	NA	NA	NA	Low-lying	NA	C4	370	14.6292	37.4406	0.4	NA	NA	NA	NA	NA	NA	NA	NA	NA	NA	19.4519	0	80.5481	R/CR	I	0	0
Helictotrichon bromoides	Helictotrichon	Aveneae	Pooideae	P	25	50	3	10	1	3	1.47986	Caespitose	NA	NA	NA	NA	NA	C3	368.733	18.3331	19.2285	0.736813	1.13402	1.88436	NA	NA	4.27086	0.273507	0.42	NA	NA	2.56438	26.4839	17.5223	55.9939	R/CSR	N	0	0
Pennisetum flaccidum	Pennisetum	Paniceae	Panicoideae	P	30	120	5	40	4	13	1.46865	Caespitose	NA	Short	NA	Upright	NA	C4	1133.03	32.8934	16.5589	0.661911	0.884828	1.68664	0.100837	0.183461	35.57	NA	0.4064	NA	NA	6	24.7491	54.9777	20.2731	S/CSR	I	0	0
Paspalum dilatatum	Paspalum	Paniceae	Panicoideae	P	40	180	6	45	3	12	1.44782	Caespitose	NA	NA	NA	NA	NA	C4	3851.88	17.0854	30.7761	0.524683	0.97908	1.61244	NA	NA	25.53	0.142829	0.1524	18.37	NA	47.4	51.6731	2.56155	45.7654	CR	I	0	0
Elionurus muticus	Elionurus	Andropogoneae	Panicoideae	P	15	100	5	30	1	2	1.43636	Caespitose	Dense	NA	NA	Upright	NA	C4	471.239	36.9938	10.886	NA	0.885821	0.964304	NA	NA	NA	0.13	NA	NA	NA	NA	17.3245	77.6	5.07548	S/CS	I	0	0
Chrysopogon gryllus	Chrysopogon	Andropogoneae	Panicoideae	P	50	150	15	35	2.5	4.5	1.41131	NA	NA	NA	NA	Upright	NA	C4	538.57	56.5028	15.7904	0.798957	0.826879	1.55635	0.0937036	0.176369	NA	NA	NA	NA	NA	NA	11.4899	75.02	13.4901	S/SR	N	0	0
Chionochloa macra	Chionochloa	Arundineae	Arundinoideae	P	30	60	30	60	3	5	1.40687	Caespitose	Dense	NA	NA	Upright	NA	C3	1004.99	49.6058	4.30963	0.643	1.39142	0.860984	0.248073	0.123148	NA	0.41	NA	NA	NA	NA	20.3606	79.6394	0	S/CS	N	0	0
Echinochloa oryzoides	Echinochloa	Paniceae	Panicoideae	A	25	150	7	35	5	12	1.39031	NA	NA	NA	NA	Upright	NA	C4	1162.97	20.905	28.1896	0.600468	0.659675	2.2677	NA	NA	11.8143	0.202282	NA	133.596	NA	NA	29.8778	22.1526	47.9696	R/CSR	I	0	0
Schizachyrium sanguineum	Schizachyrium	Andropogoneae	Panicoideae	P	60	300	6	30	2	9	1.38736	Caespitose	NA	NA	NA	Upright	NA	C4	405.303	23.6469	17.1971	0.536511	0.540484	0.929478	0.0930387	0.16	10.291	0.193397	NA	NA	NA	NA	20.6698	45.0049	34.3253	SR/CSR	N	0	0
Sorghastrum nutans	Sorghastrum	Andropogoneae	Panicoideae	P	50	230	10	50	1	4	1.38499	NA	NA	Elongated	NA	Upright	NA	C4	1784.55	39.7425	14.3108	0.796517	0.861198	1.28734	0.0908407	0.13	20.4318	0.132869	1.35566	79.9558	8.62e-05	10.8528	27.3585	60.1234	12.5181	S/CSR	N	0	0
Festuca varia	Festuca	Poeae	Pooideae	P	20	35	NA	NA	NA	0.5	1.37332	Caespitose	NA	NA	NA	NA	NA	C3	377.413	46.2655	5.09281	0.268054	3.8029	1.93675	0.411607	0.209624	2.616	0.198851	NA	160.18	NA	NA	12.9397	87.0603	0	S	N	0	0
Melica californica	Melica	Meliceae	Pooideae	P	60	120	NA	NA	1	4	1.35946	NA	NA	NA	NA	Low-lying	NA	C3	168.493	51.2142	14.0316	0.304956	1.83825	3.17825	NA	NA	NA	0.15855	0.254	NA	NA	NA	6.05229	81.7037	12.244	S	N	0	0
Aristida purpurea	Aristida	Aristideae	Aristidoideae	P	25	70	3	18	0.7	2	1.35864	Caespitose	NA	NA	NA	NA	Slender	C4	26.6538	40.4127	8.03571	0.10412	1.134	1.09796	0.0911375	0.0732355	15.314	0.134777	1.03122	32.3974	0.00021	NA	0.213183	99.7868	0	S	N	0	0
Panicum sumatrense	Panicum	Paniceae	Panicoideae	A	30	100	10	40	5	15	1.3	NA	NA	NA	NA	Upright	NA	C4	1006.98	26.5053	27.0931	NA	0.408624	1.78878	NA	NA	NA	NA	NA	201.727	NA	NA	23.1967	37.7548	39.0485	SR/CSR	I	0	0
Festuca tucumanica	Festuca	Poeae	Pooideae	P	40	60	15	30	0.4	0.6	1.28	Caespitose	Dense	NA	NA	Upright	NA	C3	178.357	46.6929	4.57	NA	NA	NA	NA	NA	NA	0.2	NA	NA	NA	NA	7.86004	92.14	0	S	N	0	0
Rytidosperma nudiflorum	Rytidosperma	Arundineae	Arundinoideae	P	10	30	2	10	NA	1	1.275	Caespitose	NA	Absent	NA	Upright	NA	C3	66.917	46.4921	5.49524	NA	NA	NA	NA	NA	NA	NA	NA	NA	NA	NA	3.16826	96.8317	0	S	N	0	0
Agropyron michnoi	Agropyron	Triticeae	Pooideae	P	50	90	10	20	NA	5	1.2656	Caespitose	Loose	NA	NA	NA	NA	C3	490.061	45.9428	10.6377	0.3	1.36021	2.16021	0.109085	0.131921	NA	NA	NA	55.6684	NA	6	14.6016	82.1038	3.29461	S	N	0	0
Glyceria declinata	Glyceria	Meliceae	Pooideae	P	10	45	3	18	1.5	8	1.26104	Caespitose	NA	NA	NA	Upright	NA	C3	396.045	16.2412	32.7806	0.243569	NA	NA	NA	NA	NA	NA	NA	NA	NA	NA	21.8724	0	78.1276	R/CR	I	0	0
Chionochloa frigida	Chionochloa	Arundineae	Arundinoideae	P	60	100	30	60	4	6	1.261	Caespitose	Dense	NA	NA	Upright	NA	C3	2562.1	47.5	6.981	0.4605	NA	NA	NA	NA	NA	NA	NA	NA	NA	NA	31.3527	68.6473	0	S/CS	N	0	0
Calamovilfa longifolia	Calamovilfa	Eragrostideae	Chloridoideae	P	150	230	30	65	5	12	1.24715	NA	NA	Elongated	NA	NA	NA	C4	6126.11	31.5834	10.2539	1.37	1.52465	1.46268	NA	NA	31.3	0.22	1.29883	33	NA	NA	54.1298	44.2231	1.6471	CS	N	0	0
Festuca halleri	Festuca	Poeae	Pooideae	P	6	15	NA	NA	NA	NA	1.24479	Caespitose	NA	NA	NA	NA	NA	C3	17.6516	40.2961	9.14692	0.0771521	NA	NA	NA	NA	NA	NA	NA	NA	NA	NA	0	100	0	S	N	0	0
Urochloa mosambicensis	Urochloa	Paniceae	Panicoideae	P	20	150	2	30	3	20	1.24356	Caespitose	NA	NA	NA	Upright	NA	C4	995.987	18.9877	21.9416	0.282902	0.788856	1.89029	NA	NA	13.63	0.14952	NA	89.6264	NA	NA	35.3933	16.8743	47.7324	CR/CSR	I	0	0
Echinochloa pyramidalis	Echinochloa	Paniceae	Panicoideae	P	100	400	8	60	2	25	1.23207	NA	NA	Elongated	NA	Upright	Reed-like	C4	11781	19.113	22.3198	NA	1.26347	2.82003	NA	NA	NA	NA	NA	NA	NA	NA	67.4968	8.6566	23.8466	C/CR	I	0	0
Aristida adscensionis	Aristida	Aristideae	Aristidoideae	A	10	100	5	20	1	3	1.22563	NA	NA	NA	NA	Upright	NA	C4	34.9007	34.7203	17.3791	0.236333	0.743669	1.63398	0.0624776	0.107756	12.7744	0.12	NA	99.6743	0.238863	6	0.968212	72.1699	26.8619	S/SR	I	0	0
Panicum clandestinum	Panicum	Paniceae	Panicoideae	P	40	100	10	28	10	30	1.19955	Caespitose	NA	Short	NA	NA	NA	C3	1963.41	27.3957	28.3274	0.594413	0.798	2.8	NA	NA	14.8	NA	0.4064	NA	0.400201	NA	29.5936	35.067	35.3394	CSR	I	0	0
Thyridolepis mitchelliana	Thyridolepis	Paniceae	Panicoideae	P	30	40	1	6	3	5	1.19637	Caespitose	NA	NA	NA	NA	NA	C3	73.5587	15.2933	21.4858	0.3	NA	NA	NA	NA	NA	NA	NA	NA	NA	NA	9.3273	0	90.6727	R	N	0	0
Panicum scoparium	Panicum	Paniceae	Panicoideae	P	80	150	10	25	8	18	1.19184	NA	NA	NA	NA	Upright	NA	C3	783.335	27.2477	24.091	0.793756	1.0019	2.41368	NA	NA	16.88	0.14	0.1524	NA	NA	NA	21.1008	42.2836	36.6156	SR/CSR	N	0	0
Festuca vaginata	Festuca	Poeae	Pooideae	P	25	60	NA	NA	0.6	1.2	1.182	Caespitose	NA	NA	NA	NA	NA	C3	372.473	49.8203	10.8079	0.75	NA	NA	NA	NA	15.02	0.23	NA	NA	NA	NA	11.5577	84.7459	3.69635	S	N	0	0
Eremopyrum triticeum	Eremopyrum	Triticeae	Pooideae	A	15	30	2	4	1	2	1.18	NA	NA	NA	NA	NA	NA	C3	70.1134	28.8706	22.0831	NA	1.59236	3.51642	NA	NA	14.29	0.107058	NA	105.685	NA	NA	3.72494	56.575	39.7	SR	I	0	0
Glyceria fluitans	Glyceria	Meliceae	Pooideae	P	50	100	5	25	3	10	1.17564	NA	NA	NA	NA	Upright	NA	C3	1037.39	29.4434	32.5912	0.417815	0.742454	2.41974	0.0644346	0.21	14.43	0.184432	NA	55.57	NA	NA	20.3834	39.9108	39.7058	SR/CSR	I	0	0
Pennisetum alopecuroides	Pennisetum	Paniceae	Panicoideae	P	60	100	10	45	3	6	1.13779	Caespitose	NA	NA	NA	Upright	NA	C4	4220	17.6888	26.1871	0.9144	NA	NA	NA	NA	23.32	0.16	0.254	NA	NA	NA	54.7243	5.54031	39.7354	CR	I	0	0
Hilaria jamesii	Hilaria	Cynodonteae	Chloridoideae	P	20	65	2	20	2	4	1.12781	Caespitose	NA	Short	NA	Upright	NA	C4	1116	26.55	10.5448	0.411888	1.26633	1.76739	NA	NA	15.04	0.09	0.3048	8.32206	NA	NA	37.5991	57.799	4.60197	CS	N	0	0
Festuca subverticillata	Festuca	Poeae	Pooideae	P	50	100	10	20	3	7	1.11531	Caespitose	NA	NA	NA	Upright	NA	C3	57.5377	36.806	17.7845	0.0942315	1.71978	2.581	0.0624713	0.111102	5.78183	0.0864308	0.254	166.326	NA	NA	2.50942	71.7964	25.6942	S/SR	N	0	0
Leersia oryzoides	Leersia	Oryzeae	Oryzoideae	P	30	120	8	30	5	10	1.10319	NA	NA	Elongated	NA	Upright	NA	C3	889.741	34.7088	34.4022	0.530277	0.336524	1.35216	NA	NA	6.25762	0.079979	0.3556	66.6207	NA	NA	16.6731	46.1705	37.1564	SR/CSR	I	0	0
Setaria viridis	Setaria	Paniceae	Panicoideae	A	10	60	3	30	4	10	1.08472	Caespitose	NA	NA	NA	Upright	NA	C4	391.974	25.967	25.1514	0.392244	0.772435	2.17617	0.0538596	0.20672	12.3278	0.154893	NA	61.3541	0.120736	6	15.0789	42.3799	42.5413	SR/CSR	I	0	0
Loudetia simplex	Loudetia	Arundinelleae	Panicoideae	P	30	150	10	30	2	5	1.0742	Caespitose	NA	NA	NA	NA	NA	C4	1178.1	35.0559	14.2861	NA	0.548626	0.783775	NA	NA	NA	0.174929	NA	NA	NA	NA	25.2797	60.0963	14.624	S/CSR	N	0	0
Panicum phragmitoides	Panicum	Paniceae	Panicoideae	P	120	180	50	75	5	15	1.0707	Caespitose	NA	Short	NA	NA	Robust	C4	11781	19.7366	20.3446	NA	0.849938	1.72916	NA	NA	NA	NA	NA	99.4015	NA	NA	67.9721	10.6734	21.3545	C/CR	I	0	0
Festuca idahoensis	Festuca	Poeae	Pooideae	P	40	100	5	10	0.5	1	1.05821	Caespitose	Dense	NA	NA	Upright	NA	C3	78.5398	31.52	13.2194	0.340477	0.958608	1.26723	0.152543	0.201653	NA	0.165	0.520363	93.0699	NA	NA	5.03	77.4139	17.5561	S/SR	N	0	0
Oplismenus hirtellus	Oplismenus	Paniceae	Panicoideae	P	15	100	1	13	4	20	1.00339	NA	NA	NA	NA	Low-lying	NA	C3	68.8124	25.0703	17.6896	0.114471	0.784	2.744	NA	NA	6.5	NA	NA	NA	0.39139	NA	4.86256	56.3707	38.7667	SR	I	0	0
Monocymbium ceresiiforme	Monocymbium	Andropogoneae	Panicoideae	P	30	130	5	25	2	5	0.994788	Caespitose	NA	NA	NA	Upright	NA	C4	981.748	38.623	20.9148	NA	0.484874	1.0141	0.0617109	0.129067	NA	NA	NA	NA	NA	NA	18.9313	56.824	24.2447	S/CSR	N	0	0
Triodia scariosa	Triodia	Eragrostideae	Chloridoideae	P	30	80	8	20	1	2	0.984786	Caespitose	Dense	NA	NA	NA	NA	C4	88.5657	55.8347	2.94689	0.4	2.9862	0.88	0.183244	0.054	13.05	0.697689	NA	NA	0.14029	NA	3.62746	96.3725	0	S	N	0	0
Schizachyrium condensatum	Schizachyrium	Andropogoneae	Panicoideae	P	90	150	20	40	3	8	0.979184	Caespitose	NA	NA	NA	Upright	NA	C4	675	36.4597	14.9353	1.5	NA	NA	NA	NA	17.5	0.17	1.18759	NA	NA	NA	18.5086	64.7983	16.6931	S/CSR	I	0	0
Panicum anceps	Panicum	Paniceae	Panicoideae	P	30	100	NA	NA	4	8	0.9692	Caespitose	NA	Elongated	NA	NA	NA	C4	4547.69	31.7677	19.9705	0.567387	NA	NA	NA	NA	6.805	0.06	NA	NA	NA	NA	40.398	39.0831	20.519	CS/CSR	N	0	0
Sporobolus compositus	Sporobolus	Eragrostideae	Chloridoideae	P	60	170	10	30	1	4	0.967332	Caespitose	NA	NA	NA	Upright	NA	C4	942.478	41.7734	11.0652	0.704307	1.14328	1.26506	0.0907381	0.100403	25.47	0.164317	0.64004	NA	NA	NA	21.7644	73.473	4.76263	S/CS	N	0	0
Bothriochloa pertusa	Bothriochloa	Andropogoneae	Panicoideae	P	30	60	5	30	2.5	5	0.966251	Mat	NA	NA	NA	Upright	NA	C4	1606.33	38.914	13.3348	0.9144	0.805352	1.07392	NA	NA	10.575	0.07	0.3048	NA	NA	NA	27.24	61.9552	10.8048	S/CS	I	0	0
Festuca rubra	Festuca	Poeae	Pooideae	P	15	90	3	40	0.5	1	0.964418	Caespitose	NA	Absent	NA	Upright	NA	C3	136.513	32.1426	10.6133	0.257236	1.52091	1.59472	0.127384	0.154342	7.31387	0.18776	0.300749	210.1	0.19	21.1322	9.3062	85.4602	5.2336	S	I	0	0
Vulpia microstachys	Vulpia	Poeae	Pooideae	A	7	45	5	10	0.5	1	0.963582	Caespitose	NA	NA	NA	NA	NA	C3	11.9373	26.1284	29.812	0.12681	0.623128	3.68571	NA	NA	NA	0.118847	NA	496.227	NA	NA	0	46.1887	53.8113	SR	I	0	0
Festuca arizonica	Festuca	Poeae	Pooideae	P	45	90	20	50	1	1.5	0.914236	Caespitose	Dense	NA	NA	Upright	NA	C3	107.392	36.1426	14.1927	0.33539	0.9214	1.30771	0.14869	0.21103	NA	NA	0.793759	10.0399	NA	NA	5.67797	76.712	17.61	S/SR	N	0	0
Bouteloua aristidoides	Bouteloua	Cynodonteae	Chloridoideae	A	6	50	2	7	1	2	0.899124	Caespitose	NA	NA	NA	Upright	NA	C4	314.962	49	11.8	NA	NA	NA	NA	NA	NA	0.19	0.3	NA	NA	NA	10.2557	82.9219	6.82243	S	I	0	0
Sporobolus interruptus	Sporobolus	Eragrostideae	Chloridoideae	P	30	60	10	15	1	2	0.88404	Caespitose	Dense	NA	NA	Upright	NA	C4	163.312	42.7732	10.4533	0.166288	1.12052	1.17131	0.223604	0.233741	NA	NA	0.4064	79	NA	NA	7.79024	89.1217	3.08803	S	N	0	0
Digitaria eriantha	Digitaria	Paniceae	Panicoideae	P	40	120	5	20	2	4	0.87	Caespitose	NA	NA	NA	Upright	NA	C4	1270.45	34.3293	12.0115	0.484122	0.883888	1.50976	0.0670191	0.0805	10.66	0.11	0.1524	NA	NA	NA	28.4696	62.9128	8.61766	S/CS	I	0	0
Bothriochloa barbinodis	Bothriochloa	Andropogoneae	Panicoideae	P	60	120	25	30	2	7	0.863029	Caespitose	NA	NA	NA	Upright	NA	C4	736.705	24.5122	20.4592	0.594805	1.06662	2.18222	NA	NA	17.85	0.189842	0.254	135.974	NA	NA	24.2852	39.7881	35.9267	SR/CSR	I	0	0
Stipa parviflora	Stipa	Stipeae	Pooideae	P	30	70	10	20	3	7	0.860264	Caespitose	NA	NA	NA	Upright	NA	C3	27.3623	40.9611	4.8265	0.290258	2.89908	1.39924	NA	NA	NA	NA	0.85	NA	NA	NA	0.289766	99.7102	0	S	N	0	0
Hyparrhenia hirta	Hyparrhenia	Andropogoneae	Panicoideae	P	30	60	2	15	1	2	0.845222	Caespitose	Dense	Short	NA	Upright	NA	C4	214.945	23.7537	8.8644	0.619236	0.839713	1.32055	NA	NA	28.89	0.533631	NA	NA	NA	NA	22.4648	77.5352	0	S/CS	I	0	0
Milium effusum	Milium	Aveneae	Pooideae	P	45	180	10	30	5	15	0.837767	Caespitose	NA	NA	NA	Upright	NA	C3	2093.06	23.1898	32.3454	1.00884	0.739835	2.10071	0.0523538	0.169341	3.4	0.164	NA	NA	NA	52	32.7045	25.0131	42.2824	CSR	N	0	0
Oxychloris scariosa	Oxychloris	Cynodonteae	Chloridoideae	A	15	47	5	16	1	3.5	0.836599	NA	NA	NA	NA	NA	NA	C4	190	17.5511	29.5111	0.5	0.833766	2.46053	NA	NA	NA	NA	NA	85.3503	NA	NA	13.9949	8.49673	77.5084	R/CR	N	0	0
Molinia caerulea	Molinia	Arundineae	Arundinoideae	P	15	120	10	45	3	10	0.832831	Caespitose	NA	NA	NA	Upright	NA	C3	1289.07	34.5142	19.8488	0.591359	1.16234	1.55104	0.0570997	0.081547	8.28757	NA	0.774597	18.3154	NA	172.8	23.6686	52.2543	24.0771	S/CSR	I	0	0
Paspalum vaginatum	Paspalum	Paniceae	Panicoideae	P	8	60	2.5	15	3	8	0.831445	Mat	NA	NA	NA	Low-lying	NA	C4	942.478	18.3463	19.5407	0.0305	0.184463	0.360453	NA	NA	16.14	0.155	0.1524	NA	NA	NA	38.9886	14.3637	46.6477	CR/CSR	I	0	0
Hierochloe odorata	Hierochloe	Aveneae	Pooideae	P	20	50	18	30	4	10	0.823692	Caespitose	NA	Elongated	NA	Upright	NA	C3	819.486	18.934	20.3969	0.385474	0.943769	1.925	0.0477477	0.0973906	NA	NA	0.3048	NA	NA	NA	34.416	18.061	47.523	CR/CSR	N	0	0
Panicum aciculare	Panicum	Paniceae	Panicoideae	P	30	75	6	15	2	6	0.780141	Caespitose	NA	NA	NA	NA	NA	C3	93.9236	45	17.6599	0.241858	NA	NA	NA	NA	NA	NA	0.1016	NA	NA	NA	3.75518	75.245	20.9998	S/SR	N	0	0
Dactylis glomerata	Dactylis	Poeae	Pooideae	P	15	140	10	45	2	14	0.777411	Caespitose	NA	NA	NA	Upright	NA	C3	1697.16	26.5873	24.9808	0.264023	1.04114	2.29879	0.0919345	0.20566	8.246	0.157511	0.542635	189.666	0.32	19.1985	29.7964	36.0581	34.1455	CSR	I	0	0
Hierochloe alpina	Hierochloe	Aveneae	Pooideae	P	20	40	NA	NA	1	2	0.763592	Caespitose	NA	Short	NA	NA	NA	C3	269.558	34.0613	9.22327	0.3	3.70612	1.98761	0.159387	0.147007	17.1329	NA	0.2	NA	NA	19.8087	14.5766	85.4234	0	S	N	0	0
Panicum maximum	Panicum	Paniceae	Panicoideae	P	75	200	12	40	12	35	0.763257	Caespitose	NA	NA	NA	Upright	Moderate	C4	1493.18	34.541	18.8617	0.56471	0.883367	1.79364	0.0907903	0.171246	8.71	0.124086	1.91249	NA	NA	36	25.6517	52.0818	22.2666	S/CSR	I	0	0
Festuca altissima	Festuca	Poeae	Pooideae	P	50	120	20	60	4	14	0.761895	Caespitose	NA	NA	NA	Upright	NA	C3	2040.4	23.5315	40.3721	0.498305	0.673265	2.71811	0.0520161	0.21	NA	NA	NA	NA	NA	NA	29.7746	24.1017	46.1237	R/CSR	N	0	0
Setaria sphacelata	Setaria	Paniceae	Panicoideae	P	20	300	10	50	2	17	0.749463	Caespitose	NA	Short	NA	NA	NA	C4	1190.7	32.1765	15.4368	0.429783	0.868573	1.33278	NA	NA	NA	0.15036	NA	NA	NA	NA	26.4677	55.2469	18.2854	S/CSR	I	0	0
Stipa capensis	Stipa	Stipeae	Pooideae	A	10	30	5	15	1	1.5	0.749199	Caespitose	NA	NA	NA	Low-lying	NA	C3	37.0475	35.0783	10.2346	0.148728	2.46038	2.51811	NA	NA	NA	NA	NA	134.641	NA	NA	1.50896	95.5537	2.93735	S	N	0	0
Festuca quadriflora	Festuca	Poeae	Pooideae	P	10	20	NA	NA	NA	0.6	0.7308	Caespitose	NA	NA	NA	NA	NA	C3	31.0725	48.046	8.57459	0.10337	1.91253	1.63991	NA	NA	NA	NA	NA	NA	NA	NA	0.580097	99.4199	0	S	N	0	0
Alopecurus pratensis	Alopecurus	Aveneae	Pooideae	P	30	120	6	40	3	10	0.71928	Caespitose	NA	NA	NA	Upright	NA	C3	1003.25	29.6769	24.9277	0.183453	0.891633	2.07197	0.0683193	0.170304	15.7529	0.200366	0.3048	166.953	NA	45.396	21.8523	44.2472	33.9005	SR/CSR	I	0	0
Stipa splendens	Stipa	Stipeae	Pooideae	P	50	250	20	45	4	10	0.707432	Caespitose	NA	NA	NA	NA	Robust	C3	811	49.5843	8.81185	1	2.30262	1.87702	0.221622	0.105258	16.168	0.35255	NA	19.6787	0.241482	NA	18.3616	81.6384	0	S/CS	N	0	0
Eragrostis superba	Eragrostis	Eragrostideae	Chloridoideae	P	20	120	10	40	2	10	0.688573	Caespitose	NA	NA	NA	Upright	NA	C4	602.689	24.2051	14.6683	0.344947	1.05397	1.89468	NA	NA	NA	0.139959	0.4064	54.7899	NA	NA	26.8597	48.2376	24.9027	S/CSR	I	0	0
Alopecurus magellanicus	Alopecurus	Aveneae	Pooideae	P	20	100	10	35	5	10	0.676501	NA	NA	Elongated	NA	Upright	NA	C3	139.822	20.4924	12.0698	0.260032	2.02083	2.43911	0.108084	0.130456	3.039	0.13	0.1524	NA	NA	NA	18.9589	54.7222	26.3189	S/CSR	N	0	0
Festuca pallens	Festuca	Poeae	Pooideae	P	30	40	NA	NA	0.6	1.1	0.674981	Caespitose	Dense	NA	NA	NA	NA	C3	130.454	41.4995	5.45791	0.211826	NA	NA	NA	NA	NA	NA	NA	NA	NA	NA	6.95224	93.0478	0	S	N	0	0
Fingerhuthia africana	Fingerhuthia	Eragrostideae	Chloridoideae	P	12	80	2.5	40	1	5	0.67359	Caespitose	NA	NA	NA	NA	NA	C4	1570.8	28.51	14.3125	NA	1.37189	1.96353	NA	NA	NA	NA	NA	76.196	NA	NA	33.9672	49.3143	16.7185	CS/CSR	I	0	0
Digitaria brownii	Digitaria	Paniceae	Panicoideae	P	30	100	6	12	3	5	0.669572	Caespitose	NA	Elongated	NA	Upright	NA	C4	333	18.7615	23.6738	0.6	NA	NA	NA	NA	30.97	0.07	NA	224.246	NA	NA	20.7326	18.063	61.2044	R/CSR	I	0	0
Festuca stricta	Festuca	Poeae	Pooideae	P	23	43	NA	NA	0.55	1	0.658976	Caespitose	NA	NA	NA	NA	NA	C3	112.24	39.2665	19.2111	0.213175	1.09492	2.10345	0.0963207	0.185043	13.9268	0.188361	NA	NA	0.140777	NA	4.82242	69.3713	25.8063	S/SR	N	0	0
Rytidosperma alpicola	Rytidosperma	Arundineae	Arundinoideae	P	10	30	5	10	2	4	0.6548	Caespitose	NA	NA	NA	Upright	NA	C3	330.78	42.5361	13.2117	0.01184	NA	NA	NA	NA	NA	NA	NA	NA	NA	NA	11.4479	76.8388	11.7133	S/SR	N	0	0
Panicum gilvum	Panicum	Paniceae	Panicoideae	A	20	70	7	15	3	6	0.654584	NA	NA	NA	NA	Upright	NA	C4	1788.72	41.7	11.739	0.0734556	NA	NA	NA	NA	NA	NA	NA	NA	NA	NA	28.2206	65.5317	6.24765	S/CS	N	0	0
Danthonia spicata	Danthonia	Arundineae	Arundinoideae	P	20	80	7	15	1	2	0.631157	Caespitose	NA	NA	NA	Upright	NA	C3	483.031	42.4968	13.6244	0.27951	1.022	1.5551	0.0801026	0.109135	17.6	NA	NA	NA	0.00033	NA	14.1152	73.5315	12.3534	S/CS	N	0	0
Aristida stricta	Aristida	Aristideae	Aristidoideae	P	50	100	30	40	1	2	0.629022	Caespitose	NA	NA	NA	Upright	NA	C4	628.319	49	6.21559	1.19	1.78789	1.11128	NA	NA	NA	NA	0.1524	NA	NA	NA	16.2903	83.7097	0	S/CS	N	0	0
Puccinellia maritima	Puccinellia	Poeae	Pooideae	P	10	80	2	20	1	3	0.623473	Caespitose	NA	NA	NA	Upright	NA	C3	33.2123	25.0585	15.5277	0.236168	0.914367	1.4198	0.128914	0.200174	9.857	0.11	0.05	56.98	NA	NA	1.30278	64.1426	34.5546	S/SR	I	0	0
Glyceria notata	Glyceria	Meliceae	Pooideae	P	30	75	5	30	3	14	0.616515	Caespitose	NA	NA	NA	Low-lying	NA	C3	988.255	20.4	32.4863	0.525053	NA	NA	NA	NA	NA	0.215	NA	NA	NA	46	26.8089	19.5858	53.6053	R/CSR	I	0	0
Parapholis strigosa	Parapholis	Hainardieae	Pooideae	A	20	40	1	6	1	2.5	0.61308	Caespitose	NA	NA	NA	Upright	NA	C3	20.6108	26.7471	20.7092	0.152005	NA	NA	NA	NA	NA	NA	NA	NA	NA	NA	0	57.1221	42.8779	SR	I	0	0
Melica ciliata	Melica	Meliceae	Pooideae	P	50	100	5	15	1	3	0.612348	Caespitose	NA	Elongated	NA	Upright	NA	C3	194.151	51.4384	18.6406	0.319227	1.18801	2.64155	NA	NA	NA	NA	NA	NA	NA	NA	6.12691	74.2262	19.6469	S/SR	I	0	0
Festuca trachyphylla	Festuca	Poeae	Pooideae	P	30	75	NA	NA	0.6	1.1	0.61204	Caespitose	NA	NA	NA	NA	NA	C3	122.921	43.8196	5.67934	0.237447	NA	NA	NA	NA	14.75	0.1	NA	NA	NA	NA	6.24524	93.7548	0	S	I	0	0
Festuca occidentalis	Festuca	Poeae	Pooideae	P	60	110	NA	NA	0.5	1	0.601497	Caespitose	NA	NA	NA	NA	NA	C3	60.7892	37.8786	15.4286	0.618487	0.768592	1.18583	NA	NA	18.71	0.14	1.38808	172.643	NA	NA	2.80181	76.9032	20.295	S/SR	N	0	0
Bothriochloa ischaemum	Bothriochloa	Andropogoneae	Panicoideae	P	40	80	3	15	2	4	0.587247	Caespitose	NA	NA	NA	Upright	NA	C4	133.106	45.6857	17.3415	0.403925	0.69679	1.45311	0.0724334	0.117228	15.4724	0.118843	0.3048	NA	NA	NA	5.12151	74.9305	19.948	S/SR	I	0	0
Sesleria albicans	Sesleria	Poeae	Pooideae	P	10	45	10	25	1.5	3	0.58474	Caespitose	NA	NA	NA	Upright	NA	C3	301.495	29.3084	14.4699	0.100485	2.03988	1.981	NA	NA	NA	0.15198	NA	NA	NA	NA	14.952	63.8655	21.1825	S/CSR	I	0	0
Phalaris arundinacea	Phalaris	Aveneae	Pooideae	P	50	150	10	20	5	15	0.576655	NA	NA	Elongated	NA	Upright	NA	C3	2545.4	24.1053	22.0679	1.13022	1.6157	2.42069	0.127279	0.250763	10.4081	0.15776	0.3556	37.2511	NA	95	39.0904	29.8812	31.0284	CSR	I	0	0
Crypsis alopecuroides	Crypsis	Eragrostideae	Chloridoideae	A	2	35	8	10	0.5	3	0.5766	NA	NA	NA	NA	Upright	NA	C4	673.987	36.8803	6.58286	0.384569	1.64052	1.07993	0.0849201	0.0559017	NA	NA	0.3	NA	NA	NA	21.9448	78.0552	0	S/CS	I	0	0
Panicum coloratum	Panicum	Paniceae	Panicoideae	P	15	100	12	30	5	10	0.570987	Caespitose	NA	NA	NA	Upright	NA	C4	627.54	37.929	15.7528	0.223605	1.03027	2.21505	NA	NA	20.2677	0.136658	0.4064	NA	0.17	NA	16.9079	65.1533	17.9388	S/CSR	I	0	0
Nassella tenuissima	Nassella	Stipeae	Pooideae	P	25	70	7	40	0.4	0.5	0.548452	Caespitose	NA	NA	NA	Upright	NA	C3	1267.24	37.0698	12.645	NA	NA	NA	NA	NA	NA	NA	NA	NA	NA	NA	26.1022	64.0381	9.85976	S/CS	I	0	0
Trisetum antarcticum	Trisetum	Aveneae	Pooideae	P	15	60	NA	NA	1	2	0.5344	Caespitose	NA	NA	NA	NA	Slender	C3	537.784	11.9	18.544	0.1949	NA	NA	NA	NA	NA	NA	NA	NA	NA	NA	39.0049	0	60.9951	CR	N	0	0
Lagurus ovatus	Lagurus	Aveneae	Pooideae	A	5	60	1	20	2	14	0.533381	Caespitose	NA	NA	NA	Upright	NA	C3	293.445	26.2	21.1	0.181831	0.563981	1.19	0.042654	0.09	NA	NA	NA	NA	NA	NA	13.6874	47.8517	38.4609	SR/CSR	I	0	0
Cynosurus cristatus	Cynosurus	Poeae	Pooideae	P	5	75	2	15	1	4	0.524882	Caespitose	NA	NA	NA	Upright	NA	C3	1969.08	24.1504	24.6035	0.157953	1.03787	2.04868	0.0233718	NA	3.98156	0.141988	NA	280.441	NA	NA	34.2064	30.3323	35.4613	CSR	I	0	0
Anthoxanthum odoratum	Anthoxanthum	Aveneae	Pooideae	P	10	75	1	12	1.5	5	0.519075	Caespitose	NA	NA	NA	Upright	NA	C3	362.15	26.4083	26.8568	0.158371	0.801757	2.08266	0.0505966	0.158567	9.67383	0.130865	0.262165	177.806	NA	46.3098	13.7855	42.3954	43.8191	SR/CSR	I	0	0
Schizachyrium scoparium	Schizachyrium	Andropogoneae	Panicoideae	P	50	150	15	30	3	6	0.518515	Caespitose	NA	Absent	NA	NA	NA	C4	380.042	38.4186	16.7362	0.690624	0.737745	1.12058	0.0805471	0.134805	13.263	0.0933172	0.852133	84.108	0.000173251	5.59046	12.3977	67.1314	20.4709	S/SR	I	0	0
Chondrosum hirsutum	Chondrosum	Cynodonteae	Chloridoideae	P	15	40	NA	NA	1	2	0.516059	Mat	NA	NA	NA	Upright	NA	C4	173.29	39.3075	14.4403	0.253833	0.861929	1.16807	0.131576	0.19	19.3199	0.163242	0.4064	NA	NA	NA	7.68545	75.9215	16.393	S/SR	N	0	0
Digitaria sanguinalis	Digitaria	Paniceae	Panicoideae	A	10	30	3	10	3	8	0.513011	NA	NA	NA	NA	Low-lying	NA	C4	305.155	17.1387	36.2428	0.263653	0.333038	1.92284	NA	NA	NA	0.11	1.8	NA	NA	NA	17.051	4.2624	78.6866	R/CR	I	0	0
Pennisetum purpureum	Pennisetum	Paniceae	Panicoideae	P	100	600	30	120	20	40	0.509164	NA	NA	NA	NA	Upright	NA	C4	37699.1	11.2028	25.5614	3.05	0.872032	2.22904	NA	NA	NA	NA	0.3556	NA	NA	NA	81.6564	0	18.3436	C/CR	I	0	0
Panicum prolutum	Panicum	Paniceae	Panicoideae	P	20	70	2	15	2	7	0.5009	Caespitose	NA	NA	NA	Upright	NA	C3	255	18.2681	18.7173	1	NA	NA	NA	NA	9.392	0.11	NA	NA	NA	NA	22.4452	18.5457	59.0092	R/CSR	N	0	0
Panicum lanipes	Panicum	Paniceae	Panicoideae	P	20	90	7	20	2	3	0.49	Caespitose	NA	NA	NA	NA	NA	C4	785.398	19.5086	20.3195	NA	1.13613	2.30855	NA	NA	11.12	0.1	NA	NA	NA	NA	32.5876	21.4747	45.9377	CR/CSR	N	0	0
Festuca baffinensis	Festuca	Poeae	Pooideae	P	5	15	2	6	0.5	1	0.489004	Caespitose	NA	NA	NA	NA	NA	C3	38.7358	35.0956	12.336	0.0751751	1.03246	1.27365	0.170915	0.210841	NA	NA	NA	NA	NA	NA	1.51978	85.6487	12.8316	S	N	0	0
Festuca ovina	Festuca	Poeae	Pooideae	P	5	60	3	25	0.3	0.6	0.485802	Caespitose	NA	NA	NA	Upright	NA	C3	35.7059	41.3437	11.8646	0.15568	1.15759	1.19419	0.0599548	0.137614	14.6883	0.171953	0.110777	49.9802	NA	52.9906	1.03778	89.8182	9.14398	S	I	0	0
Briza subaristata	Briza	Poeae	Pooideae	P	30	60	6	25	1.5	4	0.483735	Caespitose	NA	NA	NA	Upright	NA	C3	1534.99	27.6353	18.2206	NA	0.537372	0.979127	NA	NA	NA	NA	NA	NA	NA	NA	31.2852	43.3741	25.3407	CSR	I	0	0
Koeleria vallesiana	Koeleria	Aveneae	Pooideae	P	10	40	3	12	1	3	0.470306	Caespitose	NA	NA	NA	Upright	NA	C3	32	33.423	8.66999	0.179099	NA	NA	NA	NA	16.42	0.205548	0.614744	NA	NA	NA	1.02083	98.9792	0	S	N	0	0
Pseudosclerochloa rupestris	Pseudosclerochloa	Poeae	Pooideae	A	4	40	1	10	2	6	0.47	Caespitose	NA	NA	NA	Low-lying	NA	C3	51.8459	29.5141	13.6786	0.157606	0.803037	1.53378	0.134429	0.18388	NA	0.181529	0.340886	NA	NA	NA	3.13041	75.6128	21.2568	S/SR	I	0	0
Echinochloa haploclada	Echinochloa	Paniceae	Panicoideae	P	30	300	5	30	3	10	0.464973	NA	NA	Elongated	NA	NA	NA	C4	4712.39	26.2734	21.1565	NA	0.725839	1.53562	NA	NA	NA	0.09892	NA	148.572	NA	NA	45.2692	30.3788	24.352	C/CSR	N	0	0
Pennisetum mezianum	Pennisetum	Paniceae	Panicoideae	P	30	120	2	15	1	5	0.46	NA	NA	Short	NA	Low-lying	NA	C4	589.049	36.91	16.3909	NA	1.24353	2.03826	NA	NA	24.47	0.13637	NA	NA	NA	NA	16.4814	63.8286	19.6901	S/CSR	I	0	0
Bouteloua curtipendula	Bouteloua	Cynodonteae	Chloridoideae	P	50	80	10	30	2	7	0.456686	Caespitose	NA	Short	NA	NA	NA	C4	565.575	47.3172	14.5958	0.45746	1.30826	1.31252	0.111141	0.162219	19.6479	0.184384	0.719833	107.377	NA	NA	13.7985	73.0466	13.1549	S/CS	I	0	0
Munroa squarrosa	Munroa	Eragrostideae	Chloridoideae	A	10	15	1	5	1	2.5	0.448	Mat	NA	NA	NA	Low-lying	NA	C4	28	33.6792	19.5776	0.04	0.915134	1.79162	0.0228416	0.0447186	NA	NA	NA	114	NA	NA	0.316416	67.91	31.7736	S/SR	N	0	0
Digitaria abyssinica	Digitaria	Paniceae	Panicoideae	P	5	60	2	12	3	10	0.44	Mat	NA	Elongated	NA	Low-lying	NA	C4	942.478	41.833	15.9077	NA	0.755365	1.20161	NA	NA	NA	0.1228	NA	NA	NA	NA	19.1349	64.7021	16.163	S/CSR	I	0	0
Vulpia myuros	Vulpia	Poeae	Pooideae	A	10	70	2	15	0.5	3	0.439509	Caespitose	NA	NA	NA	Upright	NA	C3	24.6781	26.4193	13.4229	0.163605	2.74596	3.68587	NA	NA	NA	0.127625	0.3048	225.947	NA	NA	0	75.2603	24.7397	S/SR	I	0	0
Festuca valesiaca	Festuca	Poeae	Pooideae	P	25	40	7	15	NA	0.5	0.431279	Caespitose	Dense	NA	NA	Upright	NA	C3	94.7049	61.7286	15.1308	0.236641	0.661519	1.29501	0.0854569	0.166	10.281	0.160236	NA	NA	NA	NA	3.0846	84.2378	12.6776	S	I	0	0
Poa bulbosa	Poa	Poeae	Pooideae	P	5	40	1	10	1	2	0.425812	Caespitose	NA	NA	NA	Upright	NA	C3	53.7936	24.5084	25.7491	0.147069	0.756232	2.06992	0.0454385	0.117	NA	0.0982582	0.2032	NA	NA	NA	2.88519	44.5507	52.5641	SR	I	0	0
Poa ligularis	Poa	Poeae	Pooideae	P	10	15	10	20	1	1.5	0.422462	NA	NA	NA	NA	NA	NA	C3	560	29.08	6.69169	0.202906	3.06731	1.20676	0.203693	0.136305	NA	0.34	0.7	NA	NA	NA	26.3741	73.6259	0	S/CS	N	0	0
Calamagrostis arundinacea	Calamagrostis	Aveneae	Pooideae	P	60	150	8	50	1.8	10	0.421118	Caespitose	NA	Short	NA	Upright	NA	C3	1472.92	36.7425	17.7713	0.997093	0.932203	2.04184	0.112774	0.200415	NA	0.1285	NA	308.595	NA	NA	24.8754	55.3103	19.8143	S/CSR	N	0	0
Melica macra	Melica	Meliceae	Pooideae	P	20	100	6	18	2	3	0.42	Caespitose	Dense	Short	NA	Upright	NA	C3	1091.92	30.6476	32.48	NA	NA	NA	NA	NA	NA	NA	NA	NA	NA	NA	20.3341	41.343	38.323	SR/CSR	N	0	0
Nardus stricta	Nardus	Nardeae	Pooideae	P	25	60	4	30	0.5	1	0.416386	Caespitose	NA	Short	NA	Upright	NA	C3	81.6533	40.0749	9.45839	0.143468	1.49581	1.84856	0.122467	0.136544	6.17744	0.221446	0.3	30.1722	NA	NA	4.67064	95.3294	0	S	I	0	0
Glyceria maxima	Glyceria	Meliceae	Pooideae	P	90	250	30	60	7	20	0.415825	NA	NA	Elongated	NA	Upright	NA	C3	5132.29	27.8651	19.0657	1.21165	1.05939	1.5974	0.0740259	0.184989	NA	NA	0.3	17.88	NA	NA	46.122	33.3357	20.5423	CS/CSR	I	0	0
Poa costiniana	Poa	Poeae	Pooideae	P	15	80	7	40	0.3	1.75	0.412	Caespitose	Dense	NA	NA	Upright	NA	C3	327.639	33.6266	9.84544	0.1248	2.35153	3.12252	NA	NA	12.5	NA	NA	NA	NA	NA	16.5368	82.9424	0.520849	S/CS	N	0	0
Andropogon virginicus	Andropogon	Andropogoneae	Panicoideae	P	50	100	10	20	2	5	0.39685	Caespitose	NA	NA	NA	Upright	NA	C4	963.548	38.201	17.486	0.408392	1.07457	1.33	0.080795	0.1	13.134	NA	0.3556	NA	NA	NA	20.0493	60.0311	19.9196	S/CSR	I	0	0
Poa secunda	Poa	Poeae	Pooideae	P	15	120	1	5	1	3	0.396063	Caespitose	Dense	NA	NA	Upright	NA	C3	85.7227	31.7739	24.9069	0.289317	0.975556	2.42981	0.0878161	0.218723	NA	0.165907	NA	91.551	NA	NA	4.02934	56.9733	38.9974	SR	N	0	0
Dichanthium foveolatum	Dichanthium	Andropogoneae	Panicoideae	P	15	80	1	15	1	3	0.394737	Caespitose	NA	NA	NA	Upright	NA	C4	353.429	29.5434	19.457	NA	1.18242	2.30063	NA	NA	NA	NA	NA	NA	NA	NA	14.0951	54.7069	31.1979	S/CSR	N	0	0
Digitaria ischaemum	Digitaria	Paniceae	Panicoideae	A	10	35	2	12	2	7	0.394398	Caespitose	NA	NA	NA	Upright	NA	C4	97.9769	18.0813	36.3405	0.159946	0.810928	2.13596	NA	NA	9.71196	0.142653	NA	NA	NA	NA	6.94455	11.4732	81.5823	R	I	0	0
Digitaria debilis	Digitaria	Paniceae	Panicoideae	A	20	60	3	13	2	6	0.3936	NA	NA	NA	NA	Low-lying	NA	C4	612.611	14.7286	35.4574	NA	0.367117	1.3017	NA	NA	7.099	0.14	NA	215.566	NA	NA	25.8607	0	74.1393	R/CR	N	0	0
Stipagrostis uniplumis	Stipagrostis	Aristideae	Aristidoideae	P	30	80	5	15	NA	1	0.393484	Caespitose	NA	NA	NA	NA	NA	C4	153.153	38.1737	13.4287	NA	0.709917	0.953326	NA	NA	NA	NA	NA	136.848	NA	NA	7.42299	78.2843	14.2927	S/SR	N	0	0
Vulpia bromoides	Vulpia	Poeae	Pooideae	A	5	60	1	18	0.5	3	0.392181	Caespitose	NA	NA	NA	Upright	NA	C3	44.3045	33.6578	21.3601	0.190429	0.362027	0.826	0.0475982	0.1086	2.94775	NA	NA	NA	NA	NA	1.63568	64.4494	33.915	S/SR	I	0	0
Poa hothamensis	Poa	Poeae	Pooideae	P	15	90	7	30	1.5	5	0.39	NA	NA	NA	NA	Upright	NA	C3	580.675	47.7759	12.7864	NA	NA	NA	NA	NA	NA	NA	NA	NA	NA	NA	14.5133	76.3306	9.15603	S/CS	N	0	0
Axonopus fissifolius	Axonopus	Paniceae	Panicoideae	P	10	60	4.5	22	1.5	7	0.37943	Mat	NA	Short	NA	NA	NA	C4	1239.39	23	22.5012	NA	0.620544	1.3963	NA	NA	NA	NA	NA	NA	NA	NA	30.9703	31.1736	37.8561	CSR	I	0	0
Dactyloctenium giganteum	Dactyloctenium	Eragrostideae	Chloridoideae	A	70	160	11	45	5	12	0.379381	Caespitose	NA	NA	NA	Upright	NA	C4	4241.15	17.9361	25.9566	NA	0.705353	1.83086	NA	NA	NA	NA	NA	86.3804	NA	NA	54.3406	6.65662	39.0028	CR	I	0	0
Poa hiemata	Poa	Poeae	Pooideae	P	15	60	5	25	1	2	0.378567	Caespitose	Dense	NA	NA	Upright	NA	C3	30.8883	47.1689	7.12423	NA	1.54557	1.1011	0.296767	0.211424	NA	NA	NA	NA	NA	NA	0.574842	99.4252	0	S	N	0	0
Dactyloctenium radulans	Dactyloctenium	Eragrostideae	Chloridoideae	A	8	40	4	8	3	4	0.377755	NA	NA	NA	NA	Low-lying	NA	C4	152.884	20.1542	25.0439	0.3	0.696025	1.74312	NA	NA	1.62243	NA	NA	102.545	NA	NA	10.9843	27.0904	61.9253	R/SR	I	0	0
Briza media	Briza	Poeae	Pooideae	P	15	75	4	15	2	4	0.375849	Caespitose	NA	Short	NA	Upright	NA	C3	329.283	29.2512	21.0828	0.172256	0.82078	1.67135	0.0502295	0.108159	10.1914	0.159562	NA	169.44	NA	32.5954	13.1684	52.7207	34.1109	SR/CSR	I	0	0
Agrostis alpina	Agrostis	Aveneae	Pooideae	P	10	40	6	12	0.3	0.4	0.374339	Caespitose	NA	NA	NA	Upright	NA	C3	26.3816	46.9071	7.42308	0.0848787	NA	NA	NA	NA	NA	NA	NA	NA	NA	NA	0.153935	99.8461	0	S	N	0	0
Poa fendleriana	Poa	Poeae	Pooideae	P	25	60	1	20	0.8	2	0.372929	Caespitose	NA	Short	NA	Upright	NA	C3	95.5569	35.8614	7.42559	0.165364	1.91242	1.42009	0.18118	0.134537	NA	NA	0.278243	25.8697	NA	NA	6.2456	93.7544	0	S	N	0	0
Oreochloa disticha	Oreochloa	Poeae	Pooideae	P	6	20	10	15	0.2	0.6	0.3728	Caespitose	NA	NA	NA	NA	NA	C3	35.7952	38.6817	6.73818	0.0938742	3.01307	2.03026	0.24291	0.163677	NA	NA	NA	NA	NA	NA	1.24464	98.7554	0	S	N	0	0
Panicum virgatum	Panicum	Paniceae	Panicoideae	P	60	300	10	60	3	15	0.36899	Caespitose	NA	Elongated	NA	NA	NA	C4	1875.35	37.5583	16.6699	0.396584	0.902336	1.66533	NA	NA	15.0926	0.160403	1.65719	37.4938	0.08223	NA	27.673	55.1515	17.1756	S/CSR	I	0	0
Chondrosum simplex	Chondrosum	Cynodonteae	Chloridoideae	A	3	20	2	8	NA	1.5	0.368	Caespitose	NA	NA	NA	Upright	NA	C4	13.8627	26.4825	8.61395	0.0817492	3.15369	2.71657	0.234882	0.202326	NA	NA	NA	128	NA	NA	0	100	0	S	I	0	0
Leptochloa dubia	Leptochloa	Eragrostideae	Chloridoideae	P	30	110	5	30	2	8	0.367443	Caespitose	NA	NA	NA	NA	NA	C4	907.785	27.8927	18.0902	0.739559	1.13343	2.0504	NA	NA	17.66	0.137705	0.3556	170.659	NA	NA	24.9466	47.8879	27.1654	S/CSR	I	0	0
Phleum alpinum	Phleum	Aveneae	Pooideae	P	10	50	5	12	2	6	0.366548	Caespitose	NA	Short	NA	Upright	NA	C3	225.084	31.2872	20.3263	0.182767	1.31034	2.37051	0.093903	0.19087	NA	0.167518	0.254	73.35	NA	NA	9.87038	58.1156	32.014	S/CSR	N	0	0
Leptochloa fusca	Leptochloa	Eragrostideae	Chloridoideae	P	60	150	25	55	3	5	0.366355	NA	NA	NA	NA	Low-lying	NA	C4	1272.75	38.4957	28.7088	1.00332	0.76717	2.20246	NA	NA	16.09	0.0946152	0.1016	NA	NA	NA	19.5487	50.1699	30.2814	S/CSR	I	0	0
Catapodium marinum	Catapodium	Poeae	Pooideae	A	3	20	1	10	1	3.5	0.364513	Caespitose	NA	NA	NA	Upright	NA	C3	68.2583	22.7	24.5	0.0686804	NA	NA	NA	NA	NA	NA	NA	NA	NA	NA	4.48155	39.9342	55.5843	SR	I	0	0
Phleum pratense	Phleum	Aveneae	Pooideae	P	40	150	4	20	3	9	0.36122	Caespitose	NA	NA	NA	Upright	NA	C3	723.721	30.2187	21.7399	0.557686	0.917923	2.04102	0.120586	0.228789	12.0212	0.130341	0.2601	268.434	NA	29.7905	19.3814	49.2832	31.3354	S/CSR	I	0	0
Poa alpina	Poa	Poeae	Pooideae	P	5	40	2	12	2	5	0.361096	Caespitose	NA	NA	NA	Upright	NA	C3	132.87	29.0624	12.8299	0.107447	1.59845	2.07772	0.147766	0.189581	14.0158	0.114812	0.310677	NA	NA	18	9.23556	73.5313	17.2331	S/SR	N	0	0
Calamagrostis carinata	Calamagrostis	Aveneae	Pooideae	P	20	30	5	8	1	2	0.36	Caespitose	NA	NA	NA	Low-lying	NA	C3	352.965	3.3	12.692	0.01612	NA	NA	NA	NA	NA	NA	NA	NA	NA	NA	5.3817	90.0454	4.57293	S	N	0	0
Poa cita	Poa	Poeae	Pooideae	P	30	100	20	60	1	1.5	0.34641	Caespitose	Dense	NA	NA	Upright	NA	C3	251.048	35.5942	12.0964	0.5	0.786183	0.951001	NA	NA	20.04	0.150775	NA	NA	NA	NA	11.8487	77.6844	10.4669	S/CS	N	0	0
Trisetum flavescens	Trisetum	Aveneae	Pooideae	P	20	80	3.5	12	2	5	0.342877	Caespitose	NA	NA	NA	Upright	NA	C3	395.446	27.5719	24.7954	0.381205	1.02582	2.30727	0.0545344	0.145075	13.1188	0.129986	0.3	338.926	NA	38.4864	14.4297	45.7005	39.8698	SR/CSR	I	0	0
Eleusine indica	Eleusine	Eragrostideae	Chloridoideae	A	15	85	5	35	2.5	6	0.342485	Caespitose	NA	NA	NA	Upright	NA	C4	375.477	21.963	24.2076	0.141015	1.11626	2.70221	NA	NA	13.9312	0.139708	NA	234.675	NA	NA	17.8402	32.4202	49.7396	R/CSR	I	0	0
Tragus racemosus	Tragus	Cynodonteae	Chloridoideae	A	3	25	1	4	1	3	0.339281	Caespitose	NA	NA	NA	NA	NA	C4	165.047	39.6228	20.0555	0.169138	0.831504	2.05527	0.076048	0.20881	NA	NA	NA	140.716	NA	6	6.47909	67.2291	26.2918	S/SR	I	0	0
Deschampsia flexuosa	Deschampsia	Aveneae	Pooideae	P	20	200	5	20	0.3	0.8	0.33506	Caespitose	NA	Absent	NA	Upright	NA	C3	44.059	32.4676	13.8405	0.117884	1.10095	2.02968	0.0569101	0.143162	12.0767	0.300922	0.390384	24.879	NA	23.1448	2.07468	78.3886	19.5367	S/SR	I	0	0
Poa glauca	Poa	Poeae	Pooideae	P	10	40	2	8	2	4	0.330122	Caespitose	NA	NA	NA	NA	NA	C3	66.4911	24.6452	15.5281	0.245109	0.614817	1.36766	NA	NA	NA	NA	0.276043	NA	NA	19.8087	5.22837	60.7022	34.0695	S/SR	I	0	0
Poa labillardieri	Poa	Poeae	Pooideae	P	30	120	40	80	3	5	0.328735	Caespitose	Dense	NA	NA	NA	NA	C3	1031.99	45.7	6.62349	0.52	1.76074	1.16622	NA	NA	NA	NA	NA	NA	NA	NA	22.0573	77.9427	0	S/CS	I	0	0
Holcus mollis	Holcus	Aveneae	Pooideae	P	20	110	4	20	3	12	0.327679	Caespitose	NA	NA	NA	Upright	NA	C3	843.707	21.5546	37.5828	0.462372	1.43692	3.30314	0.144319	0.260164	3.43872	0.162	0.05	NA	NA	NA	22.3508	22.683	54.9663	R/CSR	I	0	0
Calamagrostis lapponica	Calamagrostis	Aveneae	Pooideae	P	27	80	5	15	2	4	0.326353	Caespitose	NA	Short	NA	Upright	NA	C3	231.726	38.7433	15.5624	0.171815	0.683935	1.41681	0.118637	0.113279	NA	0.143	0.033	NA	NA	NA	9.27523	71.9234	18.8014	S/SR	N	0	0
Bothriochloa insculpta	Bothriochloa	Andropogoneae	Panicoideae	P	25	200	4	30	2	8	0.32	Caespitose	NA	NA	NA	Low-lying	NA	C4	536.671	28.5639	18.3111	0.560398	0.970938	1.96769	NA	NA	20.47	0.102388	NA	132.821	NA	NA	18.8264	52.2693	28.9043	S/CSR	I	0	0
Aristida congesta	Aristida	Aristideae	Aristidoideae	P	10	75	2	20	1	2	0.319844	Caespitose	NA	NA	NA	NA	NA	C4	123.308	48.9836	15.4268	0.129799	1.07813	1.37803	NA	NA	14.2	NA	NA	NA	0.72	NA	4.72069	79.5694	15.7099	S/SR	I	0	0
Chondrosum gracile	Chondrosum	Cynodonteae	Chloridoideae	P	25	60	5	10	1	2.5	0.319115	Caespitose	NA	NA	NA	Upright	NA	C4	96.2384	50.9706	12.0676	0.190716	2.01122	1.57621	0.14044	0.169477	14.1861	0.157137	0.883422	26.9033	NA	30.6	3.96402	88.2428	7.79316	S	I	0	0
Holcus lanatus	Holcus	Aveneae	Pooideae	P	20	80	4	20	3	10	0.318729	Caespitose	NA	NA	NA	Upright	NA	C3	455.703	23.6211	21.7436	0.362975	0.733545	2.23131	0.0474422	0.150724	7.31487	0.196728	0.159582	209.703	NA	24.7426	19.3216	38.8263	41.8522	SR/CSR	I	0	0
Vulpia octoflora	Vulpia	Poeae	Pooideae	A	10	60	2	10	0.5	1	0.318361	NA	NA	NA	NA	Upright	NA	C3	15.0653	28.2165	17.089	0.165756	1.13156	1.93373	0.144716	0.247305	5.47176	0.112349	0.18	430.776	NA	NA	0	66.4808	33.5192	S/SR	I	0	0
Chloris gayana	Chloris	Cynodonteae	Chloridoideae	P	50	220	25	50	3	9	0.314105	NA	NA	NA	NA	Upright	NA	C4	784.908	25.5777	14.9525	0.716652	0.88524	1.53905	NA	NA	26.37	0.121915	0.1524	NA	NA	NA	27.9998	48.9167	23.0834	S/CSR	I	0	0
Panicum capillare	Panicum	Paniceae	Panicoideae	A	20	80	7	30	5	14	0.312889	Caespitose	NA	NA	NA	Upright	NA	C4	1502.69	28.173	24.1571	0.267841	0.806226	1.79121	NA	NA	14.1625	0.148879	NA	200.91	NA	NA	27.4601	39.9933	32.5466	CSR	I	0	0
Melinis repens	Melinis	Paniceae	Panicoideae	A	20	150	5	30	2	10	0.304074	Caespitose	NA	NA	NA	Upright	NA	C4	82.8303	18.7691	12.716	0.46512	1.6031	2.0385	NA	NA	21.4	0.159791	NA	98.0087	NA	47.6	14.9578	42.1237	42.9185	SR/CSR	I	0	0
Rytidosperma nivicola	Rytidosperma	Arundineae	Arundinoideae	P	10	20	5	10	0.5	1	0.3016	Cushion	NA	Short	NA	Upright	NA	C3	43.9868	3.3	10.755	0.00571	NA	NA	NA	NA	NA	NA	NA	NA	NA	NA	0.695471	97.4647	1.83982	S	N	0	0
Poa fawcettiae	Poa	Poeae	Pooideae	P	20	60	4	35	1	2	0.3	Caespitose	Dense	NA	NA	NA	NA	C3	148.225	43.293	17.4568	0.159	2.864	3.58	NA	NA	20.6971	NA	NA	NA	NA	NA	5.82707	73.253	20.9199	S/SR	N	0	0
Rytidosperma setifolium	Rytidosperma	Arundineae	Arundinoideae	P	25	50	10	35	NA	1	0.2912	Caespitose	Dense	NA	NA	NA	NA	C3	66.456	42.404	10.7711	NA	1.74538	1.3144	0.242009	0.17952	NA	0.163095	NA	154.712	NA	NA	3.30314	92.0816	4.61526	S	N	0	0
Koeleria macrantha	Koeleria	Aveneae	Pooideae	P	10	60	5	20	1	2.5	0.286658	Caespitose	NA	Elongated	NA	Upright	NA	C3	126.836	39.7059	13.8161	0.197429	1.51315	2.12077	0.106381	0.0732192	13.7109	0.187379	0.196782	134.844	NA	4.08	6.06195	78.9793	14.9588	S/SR	I	0	0
Trisetum spicatum	Trisetum	Aveneae	Pooideae	P	8	50	4	10	1	3.5	0.282905	Caespitose	NA	Elongated	NA	Upright	NA	C3	139.369	39.7926	11.9379	0.139053	2.04073	2.4362	0.128752	0.153703	NA	NA	0.3048	NA	NA	NA	6.97218	83.8215	9.20629	S	I	0	0
Panicum pygmaeum	Panicum	Paniceae	Panicoideae	P	15	20	1	4	1	6	0.2812	NA	NA	NA	NA	Low-lying	NA	C3	111.955	20.0776	31.0271	NA	NA	NA	NA	NA	NA	NA	NA	NA	NA	NA	7.52728	24.0066	68.4661	R/SR	N	0	0
Poa stuckertii	Poa	Poeae	Pooideae	P	60	100	15	30	5	7	0.28	Caespitose	NA	NA	NA	Upright	NA	C3	2356.52	40.8581	5.78	NA	NA	NA	NA	NA	NA	0.37	NA	NA	NA	NA	33.9856	66.0144	0	S/CS	N	0	0
Koeleria pyramidata	Koeleria	Aveneae	Pooideae	P	70	90	7	24	1.5	2.5	0.275976	Caespitose	Loose	Short	NA	Upright	NA	C3	210.696	30.0775	11.6308	0.259862	1.76978	2.11105	0.10602	0.122749	11.2962	0.286255	NA	64.0777	NA	93.6493	13.115	76.0867	10.7983	S/CS	I	0	0
Festuca brachyphylla	Festuca	Poeae	Pooideae	P	10	15	NA	NA	0.5	0.7	0.273739	Caespitose	NA	NA	NA	NA	NA	C3	38.4432	35.4416	13.0203	0.0594506	0.976287	2.03666	0.22473	0.292606	NA	NA	NA	NA	NA	NA	1.43274	83.4122	15.1551	S	N	0	0
Anthoxanthum aristatum	Anthoxanthum	Aveneae	Pooideae	A	10	40	0.8	6	1	5	0.266054	Caespitose	NA	NA	NA	Upright	NA	C3	343.227	21.8826	30.1627	0.154989	NA	NA	NA	NA	NA	NA	NA	NA	NA	NA	15.2089	28.9941	55.797	R/CSR	I	0	0
Dactyloctenium aegyptium	Dactyloctenium	Eragrostideae	Chloridoideae	A	5	70	3	25	2.5	7.5	0.265139	Mat	NA	NA	NA	Upright	NA	C4	1472.62	19.014	25.8831	NA	0.849551	2.1989	NA	NA	20.59	0.125253	NA	122.636	NA	NA	37.4202	14.3434	48.2363	CR/CSR	I	0	0
Aeluropus lagopoides	Aeluropus	Eragrostideae	Chloridoideae	P	5	30	0.5	4	2	3	0.264	Caespitose	NA	Elongated	NA	Upright	NA	C4	94.2478	21.6192	31.2217	NA	0.666707	2.08157	NA	NA	NA	NA	NA	NA	NA	NA	5.86112	30.6428	63.4961	R/SR	N	0	0
Poa annua	Poa	Poeae	Pooideae	A	3	30	1	14	1	5	0.26247	Caespitose	NA	NA	NA	Upright	NA	C3	148.96	23.0454	34.9619	0.125658	1.23885	3.56867	0.123355	0.304012	9.04092	0.0973862	0.151195	237.51	NA	5.9397	7.69104	32.5946	59.7143	R/SR	I	0	0
Alopecurus geniculatus	Alopecurus	Aveneae	Pooideae	P	15	45	2	12	2	7	0.261431	NA	NA	NA	NA	Low-lying	NA	C3	222.841	23.0153	30.2558	0.265911	0.760185	2.3	NA	NA	9.8	NA	0.3048	83.9391	NA	NA	11.0191	33.7773	55.2036	R/CSR	I	0	0
Panicum acuminatum	Panicum	Paniceae	Panicoideae	P	15	40	4	8	5	12	0.25311	NA	NA	NA	NA	NA	NA	C3	405.686	38.7953	24.1421	0.183687	0.731833	1.72609	NA	NA	8.07678	0.0979587	NA	175.315	NA	NA	11.2536	59.0408	29.7057	S/CSR	I	0	0
Muhlenbergia porteri	Muhlenbergia	Eragrostideae	Chloridoideae	P	30	100	2	5	0.5	2	0.241268	NA	NA	NA	NA	Low-lying	NA	C4	57.0896	25.5954	34.9227	0.398838	NA	NA	NA	NA	19	0.100637	0.445107	NA	NA	NA	2.60043	40.7555	56.644	SR	N	0	0
Tragus berteronianus	Tragus	Cynodonteae	Chloridoideae	A	5	60	1	6	2	5	0.236333	Caespitose	NA	NA	NA	Upright	NA	C4	110.868	43.981	14.6078	0.0747389	1.61191	2.89917	0.0452341	0.066077	19.84	0.09155	NA	NA	NA	NA	4.80139	79.6499	15.5487	S/SR	I	0	0
Phragmites australis	Phragmites	Arundineae	Arundinoideae	P	150	600	20	60	8	32	0.234468	NA	NA	Elongated	NA	Upright	Reed-like	C3	1860.94	39.5364	14.6479	0.818102	1.97401	2.81588	0.107216	0.113327	19.6005	0.174387	0.686611	27.2518	0.54	23.881	27.7274	59.1348	13.1378	S/CSR	I	0	0
Loudetia phragmitoides	Loudetia	Arundinelleae	Panicoideae	P	200	400	50	100	10	20	0.232585	Caespitose	Dense	NA	NA	Upright	NA	C4	15708	19.1768	15.4138	NA	0.535693	0.825706	NA	NA	NA	NA	NA	NA	NA	NA	78.0119	8.80984	13.1783	C/CR	N	0	0
Deschampsia cespitosa	Deschampsia	Aveneae	Pooideae	P	20	200	10	60	2	5	0.230099	Caespitose	Dense	NA	NA	Upright	NA	C3	382.909	30.7837	12.2268	0.403638	1.13544	1.7879	0.0961848	0.147715	11.593	0.299104	0.715153	188.51	NA	112.9	17.759	69.9783	12.2627	S/CS	I	0	0
Chondrosum eriopodum	Chondrosum	Cynodonteae	Chloridoideae	P	20	60	5	10	0.5	2	0.227723	Caespitose	NA	NA	NA	Low-lying	NA	C4	157.08	38.7395	12.368	0.6096	1.24838	1.54399	NA	NA	21	NA	0.741292	20.8532	NA	NA	7.74158	81.4081	10.8503	S	N	0	0
Agrostis meionectes	Agrostis	Aveneae	Pooideae	A	10	30	1	7	0.75	2.5	0.2272	Caespitose	Dense	NA	NA	Upright	NA	C3	22.844	97.5	2.929	0.0577	NA	NA	NA	NA	NA	NA	NA	NA	NA	NA	0	100	0	S	N	0	0
Poa albertii	Poa	Poeae	Pooideae	P	7	15	1.5	2	1.5	2	0.223	Caespitose	Loose	NA	NA	NA	NA	C3	75	51.2518	17.0059	NA	1.70544	2.48576	0.0474573	0.0826766	NA	0.171464	NA	61.8344	NA	NA	2.69568	79.2181	18.0862	S/SR	N	0	0
Poa compressa	Poa	Poeae	Pooideae	P	10	60	2	12	1	4	0.221925	Caespitose	NA	NA	NA	Upright	NA	C3	152.632	31.0246	18.4008	0.265591	2.00125	1.51395	0.0744352	0.136967	14.9475	NA	0.254	55	NA	24.7022	7.86596	62.1121	30.0219	S/SR	I	0	0
Catabrosa aquatica	Catabrosa	Poeae	Pooideae	P	10	60	4	14	2	10	0.221385	NA	NA	NA	NA	Upright	NA	C3	272.629	15.7772	35.6893	0.243151	NA	NA	NA	NA	NA	0.1956	NA	NA	NA	NA	16.8337	0	83.1663	R/CR	N	0	0
Blepharoneuron tricholepis	Blepharoneuron	Eragrostideae	Chloridoideae	P	30	70	8	15	1	2	0.21536	Caespitose	NA	NA	NA	NA	NA	C4	45.816	39.883	6.28126	0.434783	1.71191	1.07529	0.0626157	0.0393305	NA	NA	0.3048	58	NA	NA	2.12401	97.876	0	S	N	0	0
Poa pratensis	Poa	Poeae	Pooideae	P	10	90	5	30	2	4	0.213932	Caespitose	NA	Elongated	NA	Upright	NA	C3	375.789	31.7625	17.57	0.207187	0.966396	1.89885	0.0616304	0.172515	15.4877	0.162202	0.178143	122.671	0.0724157	28.9827	14.2719	59.8629	25.8651	S/CSR	I	0	0
Puccinellia distans	Puccinellia	Poeae	Pooideae	P	10	60	2	10	1.5	4	0.213487	Caespitose	NA	NA	NA	Upright	NA	C3	92.4335	31.0458	10.3394	0.203965	1.48652	1.53697	0.0971125	0.100408	10.7307	0.127308	NA	NA	NA	NA	7.06952	88.9596	3.9709	S	I	0	0
Alopecurus aequalis	Alopecurus	Aveneae	Pooideae	A	10	35	2	10	2	5	0.20831	NA	NA	NA	NA	Low-lying	NA	C3	305.153	17.5375	24.8638	0.203894	NA	NA	NA	NA	NA	NA	0.1524	NA	NA	NA	21.1427	8.92542	69.9319	R/CR	I	0	0
Catapodium rigidum	Catapodium	Poeae	Pooideae	A	2	30	1	10	0.5	2	0.198265	NA	NA	NA	NA	Upright	NA	C3	24.2323	28.3812	20.1677	0.0866819	1.15241	2.04491	0.0446258	0.09	17.5	NA	0.0707107	NA	NA	NA	0	60.8074	39.1926	SR	I	0	0
Sporobolus virginicus	Sporobolus	Eragrostideae	Chloridoideae	P	10	30	2	10	1	4	0.197187	Mat	NA	Elongated	NA	NA	NA	C4	100.339	34.7	8.54061	0.201135	NA	NA	NA	NA	NA	0.188944	0.4572	NA	NA	NA	6.81877	93.1812	0	S	N	0	0
Muhlenbergia rigens	Muhlenbergia	Eragrostideae	Chloridoideae	P	60	100	15	50	1	4	0.192586	Caespitose	NA	NA	NA	Upright	NA	C4	242.904	37.5291	8.00642	0.3846	1.89267	1.51535	0.349905	0.280149	NA	NA	0.3556	42	NA	NA	12.1994	87.8006	0	S	N	0	0
Calamagrostis stricta	Calamagrostis	Aveneae	Pooideae	P	30	100	30	60	1.5	5	0.190647	Caespitose	NA	Elongated	NA	Upright	NA	C3	208.594	34.4587	22.0605	0.120977	0.625552	1.38	0.0770607	0.17	NA	NA	0.1778	NA	NA	NA	8.32297	59.9323	31.7448	S/SR	N	0	0
Rostraria cristata	Rostraria	Aveneae	Pooideae	A	5	45	2.5	15	1.5	8	0.186258	Caespitose	NA	NA	NA	Upright	NA	C3	209.825	34.4934	11.2839	0.220413	1.4782	2.03936	0.0569445	0.132384	13.4988	0.274075	0.578898	NA	NA	1.76263	11.2832	80.9982	7.71868	S	I	0	0
Poa sieberiana	Poa	Poeae	Pooideae	P	15	80	5	60	0.2	0.7	0.179149	Caespitose	Dense	NA	NA	NA	NA	C3	270.1	28.4961	16.5244	0.3	NA	NA	NA	NA	NA	NA	NA	NA	NA	NA	13.4541	59.0532	27.4927	S/CSR	I	0	0
Phleum arenarium	Phleum	Aveneae	Pooideae	A	1	15	0.5	6	1	4	0.17783	Caespitose	NA	NA	NA	Upright	NA	C3	106.035	29.0885	25.4608	0.111953	NA	NA	NA	NA	NA	NA	0.05	NA	NA	NA	5.32297	52.272	42.4051	SR	I	0	0
Chloris pycnothrix	Chloris	Cynodonteae	Chloridoideae	A	20	50	2	10	3	5	0.1772	Caespitose	NA	NA	NA	Upright	NA	C4	182.76	40.52	23.3059	0.254	NA	NA	NA	NA	NA	0.074	NA	NA	NA	NA	6.52501	64.0606	29.4144	S/SR	I	0	0
Koeleria glauca	Koeleria	Aveneae	Pooideae	P	10	45	2	5	1	2	0.175697	Caespitose	Moderate	Short	NA	Upright	NA	C3	136.7	36.3722	13.6163	0.15144	1.54654	2.10581	0.183604	0.25	2.904	0.07	NA	NA	NA	NA	7.07319	77.2714	15.6554	S/SR	N	0	0
Poa colensoi	Poa	Poeae	Pooideae	P	5	30	5	15	NA	0.5	0.174104	Caespitose	NA	NA	NA	NA	NA	C3	79.2021	36.3021	10.7629	0.095683	1.59185	0.994553	0.249686	0.195753	17.36	0.191456	NA	NA	NA	NA	4.80994	89.794	5.39603	S	N	0	0
Eragrostis intermedia	Eragrostis	Eragrostideae	Chloridoideae	P	55	90	15	20	2	3	0.173626	Caespitose	NA	NA	NA	NA	NA	C4	454.742	23.8681	18.8607	0.334245	1.90482	3.59263	NA	NA	NA	0.179548	0.3048	NA	NA	NA	20.5809	42.6245	36.7946	SR/CSR	N	0	0
Chloris virgata	Chloris	Cynodonteae	Chloridoideae	A	50	100	10	30	2	6	0.171394	Caespitose	NA	NA	NA	Upright	NA	C4	512.539	27.8956	20.0248	0.371322	0.689631	1.87184	0.103976	0.256272	18.0479	0.171517	NA	NA	0.140712	6	18.0571	49.3781	32.5648	S/CSR	I	0	0
Cynodon dactylon	Cynodon	Cynodonteae	Chloridoideae	P	8	40	1	12	2	4	0.169883	Mat	NA	Elongated	NA	Upright	NA	C4	169.19	25.5068	25.3767	0.16235	1.25862	2.8007	0.143534	0.213033	28.6061	0.120264	0.3556	NA	NA	NA	16.3493	64.5408	19.1098	S/CSR	I	0	0
Poa trivialis	Poa	Poeae	Pooideae	P	20	100	3	20	1.5	6	0.168732	Caespitose	NA	NA	NA	Upright	NA	C3	466.948	26.1697	31.9918	0.164305	0.912073	2.72495	0.0866785	0.305951	8.00417	0.120105	0.3048	418.697	NA	30.749	14.949	38.0864	46.9646	SR/CSR	I	0	0
Muhlenbergia montana	Muhlenbergia	Eragrostideae	Chloridoideae	P	25	75	6	25	1	2	0.161176	Caespitose	NA	NA	NA	NA	NA	C4	204.553	49.9581	8.42249	0.449807	1.36991	1.1538	0.0958448	0.0807251	NA	0.365017	0.814755	15.1385	NA	NA	8.13227	91.8677	0	S	N	0	0
Eragrostis curvula	Eragrostis	Eragrostideae	Chloridoideae	P	30	120	10	30	1	3	0.160302	Caespitose	NA	NA	NA	Upright	NA	C4	267.76	48.6629	8.32391	0.50633	0.982516	1.18808	0.0934638	0.0777984	NA	0.172921	0.3556	NA	NA	NA	9.99567	90.0043	0	S	I	0	0
Poa palustris	Poa	Poeae	Pooideae	P	30	150	5	20	2	4	0.154106	Caespitose	NA	NA	NA	Upright	NA	C3	161.9	31.7127	29.075	0.560462	1.07283	2.3303	NA	NA	7.72774	0.19152	0.3048	NA	NA	NA	6.66715	51.9063	41.4265	SR	I	0	0
Aira praecox	Aira	Aveneae	Pooideae	A	2	25	0.5	5	0.3	0.5	0.152416	NA	NA	NA	NA	Upright	NA	C3	13.8769	25.4723	19.3087	0.0936436	NA	NA	NA	NA	NA	NA	0.05	NA	NA	6	0	56.8564	43.1436	SR	I	0	0
Polypogon magellanicus	Polypogon	Aveneae	Pooideae	P	5	45	2	16	0.5	2	0.15	Caespitose	NA	NA	NA	Upright	NA	C3	1483.2	26.6178	17.919	0.161671	NA	NA	NA	NA	NA	NA	NA	NA	NA	NA	32.1088	42.0689	25.8223	CSR	N	0	0
Chondrosum barbatum	Chondrosum	Cynodonteae	Chloridoideae	A	5	30	1.5	7	1	3	0.148271	Caespitose	NA	NA	NA	Upright	NA	C4	62.2	28.6799	25.7559	0.35	1.14149	2.94	NA	NA	NA	0.14	NA	NA	NA	NA	3.00498	52.6541	44.3409	SR	I	0	0
Sporobolus indicus	Sporobolus	Eragrostideae	Chloridoideae	P	30	100	10	30	1	5	0.147644	Caespitose	NA	NA	NA	NA	NA	C4	558.436	27.9748	15.8212	0.579889	0.974156	1.54123	NA	NA	NA	NA	NA	204.593	NA	NA	21.0296	54.7445	24.2259	S/CSR	I	0	0
Poa nemoralis	Poa	Poeae	Pooideae	P	15	90	5	12	1	3	0.14662	Caespitose	NA	NA	NA	Upright	NA	C3	456.672	26.6759	30.2824	0.422625	0.828038	2.30432	0.0726495	0.22	20.7123	0.168264	0.04	169	NA	29	14.8461	39.9842	45.1697	SR/CSR	I	0	0
Sporobolus pyramidalis	Sporobolus	Eragrostideae	Chloridoideae	P	90	160	20	50	3	10	0.144222	Caespitose	NA	NA	NA	NA	NA	C4	1224.22	29.3446	14.0347	0.717834	0.929927	1.54918	NA	NA	NA	0.125642	NA	58.0864	NA	NA	30.2518	53.4284	16.3198	S/CSR	I	0	0
Agrostis venusta	Agrostis	Aveneae	Pooideae	A	15	40	2	8	NA	0.5	0.144	Caespitose	NA	NA	NA	Upright	NA	C3	8.91625	44.8432	4.45011	NA	NA	NA	NA	NA	NA	NA	NA	NA	NA	NA	0	100	0	S	N	0	0
Imperata cylindrica	Imperata	Andropogoneae	Panicoideae	P	10	120	3	100	2	20	0.136427	NA	NA	Elongated	NA	Upright	NA	C4	2861.97	24.7399	11.715	1.1225	1.29982	0.950904	0.0891911	0.104488	14.6511	NA	1.8	NA	NA	105	51.6978	39.5971	8.70501	CS	I	0	0
Sporobolus ioclados	Sporobolus	Eragrostideae	Chloridoideae	P	15	80	2	30	2	5	0.135979	Caespitose	NA	NA	NA	Upright	NA	C4	1178.1	34.2106	19.601	NA	0.879206	1.72333	NA	NA	NA	0.112257	NA	32.4654	NA	NA	22.9817	52.8123	24.206	S/CSR	N	0	0
Phleum phleoides	Phleum	Aveneae	Pooideae	P	10	70	5	12	1	3.5	0.132726	Caespitose	NA	NA	NA	Upright	NA	C3	298.173	35.4788	17.1342	0.294168	0.98712	1.69135	NA	NA	10.114	0.110635	NA	NA	NA	36	11.3557	65.5381	23.1062	S/SR	I	0	0
Calamagrostis varia	Calamagrostis	Aveneae	Pooideae	P	30	120	10	25	4	9	0.128227	Caespitose	NA	Short	NA	Upright	NA	C3	2379.12	32.9323	19.7683	0.518212	1.10411	2.18265	0.141135	0.279	NA	NA	NA	NA	NA	NA	31.5323	45.9484	22.5193	S/CSR	N	0	0
Agrostis mertensii	Agrostis	Aveneae	Pooideae	P	20	60	5	10	0.5	3	0.126642	Caespitose	NA	NA	NA	Upright	NA	C3	60.0721	32.508	24.5528	0.110052	0.938792	2.305	0.0428222	0.105141	10.181	0.1	NA	NA	NA	NA	2.60727	58.9902	38.4025	SR	I	0	0
Calamagrostis canadensis	Calamagrostis	Aveneae	Pooideae	P	40	180	NA	NA	3	8	0.121711	NA	NA	Elongated	NA	NA	NA	C3	1984.82	29.8206	19.3022	0.380274	3.90666	1.60333	0.0940084	0.181457	5.77939	0.15	0.466621	140.377	NA	19.8087	31.8347	43.844	24.3213	CS/CSR	I	0	0
Muhlenbergia wrightii	Muhlenbergia	Eragrostideae	Chloridoideae	P	15	60	3	6	1	3	0.12067	Caespitose	Dense	NA	NA	Upright	NA	C4	156.112	39.9586	14.9026	0.349355	1.09879	1.63747	0.133253	0.198581	NA	NA	0.3556	20.6353	NA	NA	6.90493	75.7733	17.3218	S/SR	N	0	0
Agrostis hugoniana	Agrostis	Aveneae	Pooideae	P	7	12	5	12	2	3	0.117	Caespitose	NA	Elongated	NA	NA	NA	C3	67	42.3881	18.229	NA	1.42624	2.45685	0.0582162	0.100283	NA	NA	NA	NA	NA	NA	2.68571	74.0591	23.2552	S/SR	N	0	0
Arctagrostis latifolia	Arctagrostis	Poeae	Pooideae	P	15	120	10	15	6	12	0.116681	Caespitose	NA	Elongated	NA	NA	NA	C3	450.811	28.3317	14.2671	0.190664	1.35293	2.20195	NA	NA	11.4046	NA	0.427645	NA	NA	19.8087	19.6039	59.9896	20.4065	S/CSR	N	0	0
Aira caryophyllea	Aira	Aveneae	Pooideae	A	3	40	0.5	5	0.3	1	0.112556	NA	NA	NA	NA	Upright	NA	C3	9.10244	28.3181	18.5803	0.0929794	0.168098	3.26806	NA	NA	NA	0.11405	NA	NA	NA	NA	0	63.4983	36.5017	S/SR	I	0	0
Apera spica-venti	Apera	Aveneae	Pooideae	A	20	100	7	25	3	10	0.109053	NA	NA	NA	NA	Upright	NA	C3	536.982	25.2	18.8013	0.475018	NA	NA	NA	NA	7.39322	NA	NA	NA	NA	NA	21.1188	45.1222	33.759	SR/CSR	I	0	0
Deschampsia setacea	Deschampsia	Aveneae	Pooideae	P	20	60	5	20	0.2	1	0.108513	Caespitose	NA	NA	NA	Upright	NA	C3	19.9679	29.4926	16.3327	0.250992	NA	NA	NA	NA	NA	NA	NA	NA	NA	NA	0	70.0256	29.9744	S/SR	I	0	0
Corynephorus canescens	Corynephorus	Aveneae	Pooideae	P	10	30	2	6	0.3	0.5	0.107187	Caespitose	NA	NA	NA	Upright	NA	C3	32.3398	38.682	14.1308	0.149335	1.7875	2.86	NA	NA	8.3	NA	0.122474	NA	NA	NA	0.728556	82.172	17.0994	S/SR	I	0	0
Eragrostis mexicana	Eragrostis	Eragrostideae	Chloridoideae	A	15	120	5	30	3	10	0.10419	Caespitose	NA	NA	NA	Upright	NA	C4	393.648	26.6737	37.9224	0.27257	0.586259	2.22324	0.0181057	0.0686613	30.9	NA	NA	124.379	NA	NA	12.5326	37.2213	50.2462	SR/CSR	I	0	0
Calamagrostis purpurea	Calamagrostis	Aveneae	Pooideae	P	20	200	NA	NA	3	12	0.103199	Caespitose	Loose	Short	NA	Upright	NA	C3	1378.06	28.8885	26.8809	1.00043	0.984267	3.505	NA	NA	NA	NA	0.3	NA	NA	19.8087	25.0382	40.1476	34.8142	CSR	N	0	0
Eragrostis pectinacea	Eragrostis	Eragrostideae	Chloridoideae	A	15	40	5	18	1	3	0.101406	NA	NA	NA	NA	Upright	NA	C4	961.666	28.2757	23.3928	0.372907	1.37858	2.85474	NA	NA	19.5578	0.131277	1.22	159.352	NA	NA	14.2861	48.2594	37.4545	SR/CSR	I	0	0
Muhlenbergia peruviana	Muhlenbergia	Eragrostideae	Chloridoideae	A	3	27	1	5	0.6	1.5	0.1	Caespitose	NA	NA	NA	NA	NA	C4	4.363	35.0346	13.45	NA	NA	NA	NA	NA	NA	0.15	NA	197.79	NA	NA	0	82.9722	17.0278	S/SR	N	0	0
Muhlenbergia ramulosa	Muhlenbergia	Eragrostideae	Chloridoideae	A	5	15	1	2	0.6	0.8	0.099	Caespitose	Dense	NA	NA	Low-lying	NA	C4	5.5382	31.713	7.28619	0.0789366	2.0585	1.49986	0.0879396	0.0640745	NA	NA	NA	187	NA	NA	0	100	0	S	N	0	0
Mibora minima	Mibora	Aveneae	Pooideae	A	2	15	0.5	2	NA	0.5	0.0980756	Caespitose	NA	NA	NA	Upright	NA	C3	3	18.4473	32.4838	0.0477024	NA	NA	NA	NA	NA	NA	NA	NA	NA	NA	0	15.881	84.119	R	I	0	0
Agrostis muelleriana	Agrostis	Aveneae	Pooideae	A	20	30	3	10	1	3	0.0967471	Caespitose	NA	NA	NA	Upright	NA	C3	13.2419	18.9374	10.9892	0.0150853	1.75081	1.924	NA	NA	NA	0.32	NA	NA	NA	NA	0	70.0162	29.9838	S/SR	N	0	0
Muhlenbergia minutissima	Muhlenbergia	Eragrostideae	Chloridoideae	A	5	40	2	6	NA	1	0.096	Caespitose	Dense	NA	NA	Upright	NA	C4	27.0484	22.597	25.2155	0.0696401	0.815159	2.05546	0.0515802	0.130062	NA	NA	NA	128	NA	NA	0.305356	40.5963	59.0983	SR	N	0	0
Sporobolus cryptandrus	Sporobolus	Eragrostideae	Chloridoideae	P	35	120	8	25	2	5	0.0923533	Caespitose	NA	NA	NA	Upright	NA	C4	251.167	38.6391	13.9282	0.616235	0.623533	1.71257	0.209844	0.292276	5.32392	0.12518	0.584098	7.5607	NA	NA	10.2643	74.7611	14.9746	S/SR	I	0	0
Calamagrostis villosa	Calamagrostis	Aveneae	Pooideae	P	50	150	NA	NA	3	8	0.0915068	Caespitose	Loose	NA	NA	Upright	NA	C3	1087.64	29.8883	24.8559	0.674484	NA	NA	NA	NA	NA	NA	NA	NA	NA	NA	22.5804	44.1242	33.2954	SR/CSR	N	0	0
Calamagrostis purpurascens	Calamagrostis	Aveneae	Pooideae	P	30	90	NA	NA	2	4	0.0913818	Caespitose	Dense	NA	NA	NA	NA	C3	395.467	33.353	10.3652	0.127107	1.30843	1.35621	NA	NA	NA	NA	0.8128	NA	NA	NA	18.0352	78.6826	3.28223	S/CS	N	0	0
Agrostis rupestris	Agrostis	Aveneae	Pooideae	P	10	20	1.5	5	NA	1	0.0881816	Caespitose	NA	NA	NA	Upright	NA	C3	16.5488	16.1374	27.1048	0.0559009	NA	NA	NA	NA	NA	NA	NA	NA	NA	NA	0	0	100	R	N	0	0
Agrostis vinealis	Agrostis	Aveneae	Pooideae	P	10	60	2	15	1	3	0.0877255	Caespitose	NA	Elongated	NA	Upright	NA	C3	229.441	35.4098	16.44	0.198392	1.59426	2.75496	0.055776	0.161508	12.3965	0.128301	NA	95.7951	NA	36	9.7682	67.9594	22.2724	S/SR	I	0	0
Apera interrupta	Apera	Aveneae	Pooideae	A	10	70	5	12	0.5	4	0.087486	Caespitose	NA	NA	NA	Upright	NA	C3	47.134	24.4879	34.4086	0.215003	NA	NA	NA	NA	NA	NA	0.75	NA	NA	NA	2.01263	38.7427	59.2447	SR	I	0	0
Eragrostis lehmanniana	Eragrostis	Eragrostideae	Chloridoideae	P	30	60	50	100	1.5	2.8	0.086568	Caespitose	NA	NA	NA	Upright	NA	C4	272.225	44.3234	14.0578	0.415835	0.856141	1.20355	NA	NA	11.4656	0.172837	0.552087	NA	NA	NA	9.5521	76.9602	13.4877	S/SR	I	0	0
Eragrostis minor	Eragrostis	Eragrostideae	Chloridoideae	A	6	60	3	12	1	5	0.0839047	Caespitose	NA	NA	NA	Upright	NA	C4	106.926	30.4132	27.0582	0.143682	1.02879	1.78245	0.0919226	0.180723	14.84	0.1	NA	27.92	NA	6	5.02176	52.8149	42.1634	SR	I	0	0
Calamagrostis canescens	Calamagrostis	Aveneae	Pooideae	P	50	120	6	20	3	6	0.0827704	Caespitose	Loose	Short	NA	Upright	NA	C3	496.15	45.0971	15.328	0.839533	1.14996	1.53608	0.09786	0.15	NA	NA	NA	10.79	NA	NA	13.1071	71.6682	15.2247	S/SR	I	0	0
Schismus barbatus	Schismus	Arundineae	Arundinoideae	A	3	30	1	10	0.5	1.5	0.0807986	Caespitose	NA	NA	NA	Low-lying	NA	C3	6.85233	30.9609	14.5562	0.0684125	1.96117	2.85472	NA	NA	NA	NA	NA	NA	NA	NA	0	76.5179	23.4821	S/SR	I	0	0
Agrostis gigantea	Agrostis	Aveneae	Pooideae	P	40	120	5	20	2	8	0.0756886	Caespitose	NA	Elongated	NA	Upright	NA	C3	491.145	29.7185	24.728	0.629079	0.605087	1.9035	0.0404401	0.1	4.12481	0.160104	0.3556	44.52	NA	36	15.2817	48.1943	36.5239	SR/CSR	I	0	0
Eragrostis cilianensis	Eragrostis	Eragrostideae	Chloridoideae	A	10	90	5	15	2	8	0.0745754	Caespitose	NA	NA	NA	Upright	NA	C4	85.9407	26.1532	21.7386	0.254632	1.10684	2.48945	0.0904024	0.212389	12.9461	0.123002	NA	181.303	0.12	6	5.22591	51.5715	43.2026	SR	I	0	0
Agrostis curtisii	Agrostis	Aveneae	Pooideae	P	10	60	5	20	0.2	0.3	0.074162	Caespitose	NA	NA	NA	Upright	NA	C3	35.7771	34.4	22	0.452702	NA	NA	NA	NA	NA	NA	0.3	NA	NA	NA	0.950537	64.7731	34.2764	S/SR	N	0	0
Calamagrostis epigeios	Calamagrostis	Aveneae	Pooideae	P	60	200	10	70	3	14	0.0713271	Caespitose	NA	Elongated	NA	Upright	NA	C3	1566.22	30.555	16.1017	0.673651	1.14787	1.91503	0.0563898	0.127111	11.4973	0.222027	NA	13.8935	0.47	6	30.4458	49.9651	19.5891	S/CSR	I	0	0
Eragrostis eriopoda	Eragrostis	Eragrostideae	Chloridoideae	P	30	60	5	10	2	3	0.0638619	Caespitose	NA	NA	NA	Upright	NA	C4	33	25.5623	15.8167	0.6	NA	NA	NA	NA	NA	NA	NA	NA	NA	NA	1.21819	64.383	34.3988	S/SR	N	0	0
Agrostis capillaris	Agrostis	Aveneae	Pooideae	P	10	70	1	15	1	5	0.0623643	Caespitose	NA	Elongated	NA	Upright	NA	C3	178.06	28.6599	28.2957	0.349228	0.915115	2.24011	0.0725257	0.207361	3.39921	0.139364	0.478121	91.8253	NA	33	7.88164	47.8879	44.2304	SR	I	0	0
Eragrostis lugens	Eragrostis	Eragrostideae	Chloridoideae	P	35	70	8	20	1	2	0.06	Caespitose	NA	NA	NA	Upright	NA	C4	205.217	22.6514	21.5759	NA	0.927133	2.00037	NA	NA	15.05	0.09	NA	NA	NA	NA	12.717	39.4911	47.7919	SR/CSR	I	0	0
Pogonarthria squarrosa	Pogonarthria	Eragrostideae	Chloridoideae	P	40	150	4	33	2	5.5	0.06	Caespitose	NA	NA	NA	Upright	NA	C4	1425.5	33.3653	13.2627	NA	1.01785	1.34994	NA	NA	NA	NA	NA	125.886	NA	NA	29.3914	58.3396	12.269	S/CSR	N	0	0
Agrostis canina	Agrostis	Aveneae	Pooideae	P	15	75	2	15	1	3	0.056093	Caespitose	NA	Absent	NA	Upright	NA	C3	59.2412	30.7894	30.1802	0.281318	0.613701	2.43438	0.0824326	0.296895	10.9847	0.111642	0.254	NA	NA	NA	2.46812	52.3038	45.2281	SR	I	0	0
Gastridium ventricosum	Gastridium	Aveneae	Pooideae	A	10	60	2	10	2	4	0.0556578	Caespitose	NA	NA	NA	Upright	NA	C3	316	26.0872	28.4055	0.242948	0.229682	0.65	NA	NA	10.027	0.09	0.05	NA	NA	4	12.5491	41.2643	46.1866	SR/CSR	I	0	0
Eragrostis pilosa	Eragrostis	Eragrostideae	Chloridoideae	A	8	70	2	20	1	4	0.0554444	Caespitose	NA	NA	NA	Upright	NA	C4	452.513	24.9679	30.7412	0.135096	0.534585	1.64338	NA	NA	16.1799	0.09	NA	188.463	NA	NA	15.5423	36.2657	48.192	SR/CSR	I	0	0
Agrostis stolonifera	Agrostis	Aveneae	Pooideae	P	8	40	1	10	0.5	5	0.0429232	Caespitose	NA	NA	NA	Upright	NA	C3	161.672	29.1736	26.5214	0.352462	1.16292	2.95194	0.0645474	0.149494	8.93428	0.13354	0.3048	252.636	NA	NA	7.41356	50.2949	42.2916	SR	I	0	0
