# Supplementary material for: Relationships of the competitor, stress tolerator, ruderal functional strategies of grass species with lifespan, photosynthetic type, naturalization and climate
Source: AoB Plants. 2023 Apr 29;15(3):plad021. doi: 10.1093/aobpla/plad021 (PMC10184452; doi:10.1093/aobpla/plad021)
Supplement: plad021_suppl_Supplementary_Table_S2 [file plad021_suppl_supplementary_table_s2.xlsx]

## Sheet: Spearman rank
Supplementary Table S2. Spearman rank correlations among grass traits. rho-values above the diagonal, p-values below the diagonal and number of observations in parentheses.
Abbreviations: CulmMin = minimum culm length; CulmMax = maximum culm length; LengthMin = minimum leaf length; LengthMax = maximum leaf length; WidthMin = minimum leaf width; Width Max = maximum leaf width; SeedMass = seed mass; SLA = specific leaf area; LDMC = leaf dry matter content; Area = leaf area; Height = plant height; Narea = nitrogen content on leaf area basis; Nmass = nitrogen content on…
	CulmMin	CulmMax	LengthMin	LengthMax	WidthMin	WidthMax	SeedMass	SLA	LDMC	Area	Height	Narea	Nmass	Parea	Pmass	Aarea	RootDepth	SRL	C	S	R
CulmMax	<0.001 (462)		0.615	0.725	0.534	0.608	0.253	0.137	-0.083	0.667	0.721	-0.119	-0.042	-0.051	0.067	0.077	0.204	-0.1	0.626	-0.335	0.019
LengthMin	<0.001 (420)	<0.001 (442)		0.766	0.437	0.343	0.342	-0.171	0.16	0.554	0.594	0.107	-0.143	0.157	-0.015	0.167	0.31	-0.192	0.499	-0.039	-0.284
LengthMax	<0.001 (420)	<0.001 (420)	<0.001 (420)		0.437	0.48	0.338	-0.074	0.014	0.652	0.625	-0.005	-0.167	0.062	0.006	0.207	0.269	-0.144	0.625	-0.19	-0.185
WidthMin	<0.001 (438)	<0.001 (438)	<0.001 (400)	<0.001 (400)		0.864	0.325	0.338	-0.272	0.618	0.515	-0.186	0.164	-0.121	0.168	-0.024	0.153	-0.035	0.604	-0.514	0.226
WidthMax	<0.001 (461)	<0.001 (461)	<0.001 (420)	<0.001 (420)	<0.001 (438)		0.276	0.458	-0.394	0.669	0.526	-0.25	0.203	-0.189	0.189	-0.043	0.134	0.012	0.669	-0.637	0.36
SeedMass	<0.001 (405)	<0.001 (405)	<0.001 (371)	<0.001 (371)	<0.001 (386)	<0.001 (404)		-0.01	-0.023	0.296	0.334	0.056	0.099	-0.04	-0.025	-0.058	0.252	-0.113	0.286	-0.091	-0.059
SLA	0.173 (462)	0.003 (462)	<0.001 (420)	0.130 (420)	<0.001 (438)	<0.001 (461)	0.846 (406)		-0.656	0.243	0.13	-0.547	0.429	-0.493	0.37	-0.147	-0.152	0.382	0.251	-0.842	0.925
LDMC	0.016 (462)	0.076 (462)	<0.001 (420)	0.773 (420)	<0.001 (438)	<0.001 (461)	0.641 (406)	<0.001 (465)		-0.214	-0.04	0.295	-0.331	0.3	-0.296	0.059	0.123	-0.351	-0.372	0.81	-0.752
Area	<0.001 (462)	<0.001 (462)	<0.001 (420)	<0.001 (420)	<0.001 (438)	<0.001 (461)	<0.001 (406)	<0.001 (465)	<0.001 (465)		0.645	-0.174	-0.043	-0.062	0.084	0.146	0.26	-0.05	0.962	-0.55	0.078
Height	<0.001 (382)	<0.001 (382)	<0.001 (343)	<0.001 (343)	<0.001 (363)	<0.001 (381)	<0.001 (350)	0.011 (385)	0.431 (385)	<0.001 (385)		-0.097	-0.066	-0.048	0	0.138	0.318	-0.183	0.613	-0.307	0.02
Narea	0.678 (359)	0.025 (359)	0.051 (332)	0.931 (332)	<0.001 (345)	<0.001 (359)	0.316 (323)	<0.001 (362)	<0.001 (362)	<0.001 (362)	0.090 (307)		0.265	0.445	-0.1	0.149	0.129	-0.204	-0.157	0.454	-0.493
Nmass	0.124 (359)	0.425 (359)	0.009 (332)	0.002 (332)	0.002 (345)	<0.001 (359)	0.077 (323)	<0.001 (362)	<0.001 (362)	0.411 (362)	0.246 (307)	<0.001 (362)		-0.187	0.321	-0.051	-0.112	0.215	-0.025	-0.312	0.43
Parea	0.194 (210)	0.459 (210)	0.030 (193)	0.393 (193)	0.088 (199)	0.006 (210)	0.579 (191)	<0.001 (213)	<0.001 (213)	0.366 (213)	0.501 (200)	<0.001 (213)	0.006 (213)		0.446	0.003	0.166	-0.195	-0.048	0.395	-0.486
Pmass	0.873 (209)	0.332 (209)	0.836 (192)	0.932 (192)	0.018 (198)	0.006 (209)	0.728 (190)	<0.001 (212)	<0.001 (212)	0.226 (212)	0.996 (199)	0.146 (212)	<0.001 (212)	<0.001 (212)		-0.174	0.021	0.227	0.101	-0.324	0.346
Aarea	0.089 (233)	0.241 (233)	0.015 (213)	0.002 (213)	0.712 (230)	0.513 (233)	0.390 (219)	0.024 (235)	0.367 (235)	0.025 (235)	0.044 (214)	0.029 (215)	0.455 (215)	0.971 (138)	0.042 (137)		0.098	-0.133	0.145	0.043	-0.193
RootDepth	<0.001 (193)	0.005 (193)	<0.001 (174)	<0.001 (174)	0.034 (191)	0.064 (193)	<0.001 (192)	0.034 (194)	0.088 (194)	<0.001 (194)	<0.001 (192)	0.092 (173)	0.142 (173)	0.079 (113)	0.825 (113)	0.264 (131)		-0.295	0.233	0.038	-0.238
SRL	<0.001 (183)	0.180 (183)	0.013 (166)	0.064 (166)	0.643 (176)	0.876 (183)	0.141 (171)	<0.001 (185)	<0.001 (185)	0.501 (185)	0.019 (164)	0.006 (179)	0.004 (179)	0.031 (122)	0.012 (121)	0.135 (127)	0.002 (106)		-0.027	-0.304	0.444
C	<0.001 (462)	<0.001 (462)	<0.001 (420)	<0.001 (420)	<0.001 (438)	<0.001 (461)	<0.001 (406)	<0.001 (465)	<0.001 (465)	<0.001 (465)	<0.001 (385)	0.003 (362)	0.640 (362)	0.484 (213)	0.145 (212)	0.026 (235)	0.001 (194)	0.713 (185)		-0.624	0.146
S	0.025 (462)	<0.001 (462)	0.429 (420)	<0.001 (420)	<0.001 (438)	<0.001 (461)	0.068 (406)	<0.001 (465)	<0.001 (465)	<0.001 (465)	<0.001 (385)	<0.001 (362)	<0.001 (362)	<0.001 (213)	<0.001 (212)	0.513 (235)	0.598 (194)	<0.001 (185)	<0.001 (465)		-0.83
R	<0.001 (462)	0.679 (462)	<0.001 (420)	<0.001 (420)	<0.001 (438)	<0.001 (461)	0.234 (406)	<0.001 (465)	<0.001 (465)	0.093 (465)	0.694 (385)	<0.001 (362)	<0.001 (362)	<0.001 (213)	<0.001 (212)	0.003 (235)	<0.001 (194)	<0.001 (185)	0.002 (465)	<0.001 (465)
